# Supplementary material for: Evolution of optimal growth temperature in Asgard archaea inferred from the temperature dependence of GDP binding to EF-1A
Source: Nat Commun. 2024 Jan 15;15:515. doi: 10.1038/s41467-024-44806-1 (PMC10789797; doi:10.1038/s41467-024-44806-1)
Supplement: Supplementary file 4 — Supplementary Data 1 [file 41467_2024_44806_MOESM4_ESM.xlsx]

## Sheet: intervals
EF-1A/Tu	Topt (°C)	q05 (°C)	q95 (°C)	|Topt–q05| (°C)	|Topt–q95| (°C)
Baldrarchaeia	64	61.4	69	2.6	5
Wukongarchaeia	63.2	54.8	65.6	8.4	2.4
Helarchaeia	61.1	60.2	63.2	0.9	2.1
Odinarchaeia	57.2	55.9	58.8	1.3	1.6
Loki-3 (As_094-p 02163)	50.1	49.5	50.7	0.6	0.6
Borrarchaeia	49.5	49.4	49.6	0.1	0.1
Escherichia coli	40.2	37	43	3.2	2.8
Homo sapiens	40.1	37.1	42.9	3	2.8
Hermodarchaeia	40	40	40	0	0
Hodarchaeia	40	40	40	0	0
Saccharomyces cerevisiae	34.6	33.2	36.3	1.4	1.7
Thorarchaeia	33.8	33.5	34	0.3	0.2
Gerdarchaeia	32.8	30.9	33.1	1.9	0.3
Kariarchaeia	30.3	27.6	32.6	2.7	2.3
Heimdallarchaeia	28.6	24.8	33.1	3.8	4.5
Loki-2 (MK-D1)	20.5	19	24.1	1.5	3.6
LAsCA	65.5	65.2	65.7	0.3	0.2
Node 232	65	64.5	65.5	0.5	0.5
Node 218	62.1	61.7	62.5	0.4	0.4
Node 216	61.9	61.2	62.5	0.7	0.6
Node 215	61.4	60.6	62.3	0.8	0.9
Node 214	59.9	59.7	60.1	0.2	0.2
LokiCA	57.5	56.1	60.2	1.4	2.7
Node 217	53.8	52.7	54.8	1.1	1
AncEF-1A	52.9	51.2	55.6	1.7	2.7
Node 364	50.2	50	51.5	0.2	1.3
IQ-Anc	49.4	45.8	50.1	3.6	0.7
Node 208	45	44.9	45.2	0.1	0.2
Node 205	32.4	32	32.8	0.4	0.4
Node 204	30.9	30	32.4	0.9	1.5
