# Supplementary material for: Evolution of optimal growth temperature in Asgard archaea inferred from the temperature dependence of GDP binding to EF-1A
Source: Nat Commun. 2024 Jan 15;15:515. doi: 10.1038/s41467-024-44806-1 (PMC10789797; doi:10.1038/s41467-024-44806-1)
Supplement: Supplementary file 5 — Supplementary Data 2 [file 41467_2024_44806_MOESM5_ESM.xlsx]

## Sheet: Sample collection environment 
As_ID	Lineage	Predicted OGT (°C)	Biotope	Environment	Latitude	Longitude	Accession (Genebank / eLMSG / MG-RAST)
As_129	Baldrarchaeia	82.4	Marine Water	Marine water	9.900000 N	138.510000 E	JAEOSG000000000 / LMSG_G000000608.1
As_130	Baldrarchaeia	87.43	Marine Water	Marine water	9.900000 N	138.510000 E	JAEOSH000000000 / LMSG_G000000609.1
As_181	Borrarchaeia	47.38	Marine Water	Marine water	9.900000 N	138.510000 E	JAEOSF000000000 / LMSG_G000000606.1
As_178	Borrarchaeia	40.84	Marine Water	Marine water	9.900000 N	138.510000 E	JAEORY000000000 / LMSG_G000000605.1
As_183	Borrarchaeia	50.62	Marine Water	Marine water	9.900000 N	138.510000 E	JAEOSO000000000 / LMSG_G000000607.1
As_062	Gerdarchaeia	38.13	Coastal Sediment	Mangrove sediment	22.500000 N	114.030000 E	GCA_011366295.1
As_116	Gerdarchaeia	33.47	Coastal Sediment	Seagrass sediment	37.350000 N	122.580000 E	GCA_011366245.1
As_034	Gerdarchaeia	36.81	Petroleum Seep (Marine）	Deep sea sediments associated with petroleum seepage	26.280000 N	86.810000 W	GCA_004376455.1
As_053	Gerdarchaeia	35.14	Coastal Sediment	Intertidal mangrove sediment	22.528800 N	114.030000 E	GCA_011364945.1
As_133	Gerdarchaeia	26.52	Marine Sediment	Haima cold seep sediment	18.910000 N	113.210000 E	JABCTZ000000000
As_061	Gerdarchaeia	34.38	Coastal Sediment	Mangrove sediment	22.497917 N	114.029450 E	JAEORJ000000000 / LMSG_G000000603.1
As_134	Gerdarchaeia	36.65	Marine Sediment	Marine sediment	54.087200 N	7.967300 E	GCA_013166835.1
As_024	Gerdarchaeia	35.01	Coastal Sediment	Mangrove sediment	22.530000 N	114.000000 E	JAEOUJ000000000 / LMSG_G000000602.1
As_063	Gerdarchaeia	37.29	Coastal Sediment	Mangrove sediment	22.497917 N	114.029450 E	JAEORM000000000 / LMSG_G000000604.1
As_099	Heimdallarchaeia	38.25	Coastal Sediment	Seagrass sediment	37.350000 N	122.580000 E	JAEOUF000000000 / LMSG_G000000599.1
As_001	Heimdallarchaeia	37.41	Marine Sediment	Marine sediment	56.103300 N	10.457800 E	GCA_001940755.1
As_087	Heimdallarchaeia	39.81	Coastal Sediment	Seagrass sediment	37.350000 N	122.580000 E	JAEOTK000000000 / LMSG_G000000598.1
As_139	Heimdallarchaeia	38.62	Coastal Sediment	Mudflat sediment	54.087200 N	7.967300 E	GCA_013166775.1
As_141	Heimdallarchaeia	37.27	Marine Sediment	Marine sediment	8.5923466 N	84.077358 W	GCA_002505645.1
As_047	Helarchaeia	47.53	Hydrothermal Vent	Deep-sea hydrothermal vent sediments	29.524166 N	113.570000 W	GCA_005191415.1
As_098	Helarchaeia	34.74	Coastal Sediment	Seagrass sediment	37.350000 N	122.580000 E	JAEOSY000000000 / LMSG_G000000594.1
As_048	Helarchaeia	43.2	Hydrothermal Vent	Deep-sea hydrothermal vent sediments	29.52416667 N	113.57000 W	GCA_005191425.1
As_095	Hermodarchaeia	38.09	Coastal Sediment	Seagrass sediment	37.350000 N	122.580000 E	JAEOSV000000000 / LMSG_G000000588.1
As_022	Hermodarchaeia	43.23	Coastal Sediment	Mangrove sediment	22.530000 N	114.000000 E	JAEOUH000000000 / LMSG_G000000583.1
As_086	Hermodarchaeia	42.82	Marine Water	Marine water	9.900000 N	138.510000 E	JAEOSK000000000 / LMSG_G000000587.1
As_114	Hermodarchaeia	43.71	Coastal Sediment	Seagrass sediment	37.350000 N	122.580000 E	JAEOTO000000000 / LMSG_G000000592.1
As_167	Hermodarchaeia	41.32	Coastal Sediment	Mangrove sediment	21.174166 N	110.445833 E	JABXGW000000000.1
As_172	Hermodarchaeia	41.08	Coastal Sediment	Mangrove sediment	21.174166 N	110.445833 E	JABXGS000000000.1
As_103	Hermodarchaeia	41.56	Coastal Sediment	Seagrass sediment	37.350000 N	122.580000 E	JAEOTD000000000 / LMSG_G000000591.1
As_080	Hermodarchaeia	42.51	Marine Water	Marine water	9.900000 N	138.510000 E	JAEOSB000000000 / LMSG_G000000586.1
As_177	Hermodarchaeia	42.41	Marine Water	Marine water	9.900000 N	138.510000 E	JAEORT000000000 / LMSG_G000000584.1
As_171	Hermodarchaeia	42.64	Coastal Sediment	Mangrove sediment	21.17416 N	110.445833 E	JABXGT000000000.1
As_173	Hermodarchaeia	43.69	Coastal Sediment	Mangrove sediment	21.153000 N	110.438797 E	JABXGY000000000.1
As_168	Hermodarchaeia	39.49	Coastal Sediment	Mangrove sediment	21.174166 N	110.445833 E	JABXGU000000000.1
As_170	Hermodarchaeia	42.45	Coastal Sediment	Mangrove sediment	21.174166 N	110.445833 E	JABXGV000000000.1
As_031	Hodarchaeia	27.72	Marine Sediment	Marine sediment	22.170000 N	118.400000 E	GCA_003144275.1
As_091	Hodarchaeia	30.96	Coastal Sediment	Seagrass sediment	37.350000 N	122.580000 E	JAEOSR000000000 / LMSG_G000000577.1
As_051	Hodarchaeia	33.65	Coastal Sediment	Intertidal mangrove sediment	22.528800 N	114.030000 E	GCA_011364965.1
As_027	Hodarchaeia	37.72	Coastal Sediment	Mangrove sediment	22.530000 N	114.000000 E	JAEOUE000000000 / LMSG_G000000575.1
As_126	Hodarchaeia	28.78	Coastal Sediment	Seagrass sediment	37.350000 N	122.580000 E	JAEOTY000000000 / LMSG_G000000582.1
As_131	Hodarchaeia	32.86	Coastal Sediment	Estuary sediment	32.435277 N	122.010277 E	JAEOUP000000000 / LMSG_G000000573.1
As_117	Hodarchaeia	26.44	Coastal Sediment	Seagrass sediment	37.350000 N	122.580000 E	JAEOTQ000000000 / LMSG_G000000580.1
As_089	Hodarchaeia	29.3	Coastal Sediment	Seagrass sediment	37.350000 N	122.580000 E	JAEOSP000000000 / LMSG_G000000576.1
As_030	Kariarchaeia	29.35	Marine Water	Marine water	27.160000 N	34.803300 E	GCA_002728275.1
As_140	Kariarchaeia	28.02	Marine Water	Coral reef seawater	19.932600 S	146.518610 E	GCA_011525205.1
As_017	Kariarchaeia	30.1	Coastal Sediment	Mangrove sediment	22.530000 N	114.000000 E	JAEOUB000000000 / LMSG_G000000572.1
As_036	Lokiarchaeia	41.2	Freshwater Sediment	Lake sediment	44.055280 N	28.605300 E	GCA_004524425.1
As_100	Lokiarchaeia	42.77	Coastal Sediment	Seagrass sediment	37.350000 N	122.580000 E	JAEOTA000000000 / LMSG_G000000561.1
As_119	Lokiarchaeia	36.51	Coastal Sediment	Seagrass sediment	37.350000 N	122.580000 E	JAEOTR000000000 / LMSG_G000000567.1
As_108	Lokiarchaeia	39.5	Coastal Sediment	Seagrass sediment	37.350000 N	122.580000 E	JAEOTH000000000 / LMSG_G000000562.1
As_035	Lokiarchaeia	36.81	Petroleum Seep (Marine）	Deep sea sediments associated with petroleum seepage	27.430000 N	86.010000 W	GCA_004376705.1
As_046	Lokiarchaeia	40.49	Marine Sediment	Marine sediment	22.170000 N	118.400000 E	GCA_005223125.1
As_088	Lokiarchaeia	42.52	Coastal Sediment	Seagrass sediment	37.350000 N	122.580000 E	JAEOTZ000000000 / LMSG_G000000560.1
As_040	Lokiarchaeia	42.36	Freshwater Sediment	Lake sediment	44.608513 N	27.331375 E	GCA_004524535.1
As_070	Lokiarchaeia	40.77	Coastal Sediment	Microbial mat	26 .000000 S	114.000000 E	mgm4762901.3
As_032	Lokiarchaeia	39.81	Petroleum Seep (Marine）	Deep sea sediments associated with petroleum seepage	26.280000 N	86.810000 W	GCA_004375715.1
As_015	Lokiarchaeia	42.11	Coastal Sediment	Danzhou intertidal mangrove sediment	19.741000 N	109.272700 E	GCA_011364925.1
As_094	Lokiarchaeia (Loki-3)	41.48	Coastal Sediment	Seagrass sediment	37.350000 N	122.580000 E	JAEOSU000000000 / LMSG_G000000552.1
As_004	Lokiarchaeia	35.01	Hydrothermal Vent	Loki's castle hydrothermal vent sediment	73.763167 N	8.464000 E	GCA_000986845.1
As_175	Lokiarchaeia	40.04	marine sediment	Marine sediment	56.10333 N	10.457833 E
As_120	Lokiarchaeia	40.04	Coastal Sediment	Seagrass sediment	37.350000 N	122.580000 E	JAEOTS000000000 / LMSG_G000000568.1
As_174	Lokiarchaeia	37.28	marine sediment	Marine sediment	56.103333 N	10.457833 E
As_152	Lokiarchaeia	39.64	Marine Sediment	Haima cold seep sediment	18.910000 N	113.210000 E	JABCTO000000000
As_081	Lokiarchaeia	44.74	Marine Water	Marine water	9.900000 N	138.510000 E	JAEOSD000000000 / LMSG_G000000558.1
As_111	Lokiarchaeia	35.5	Coastal Sediment	Seagrass sediment	37.350000 N	122.580000 E	JAEOTL000000000 / LMSG_G000000564.1
As_127	Lokiarchaeia	42.67	Coastal Sediment	Seagrass sediment	37.350000 N	122.580000 E	JAEOUA000000000 / LMSG_G000000571.1
As_146	Lokiarchaeia	37.49	Marine Sediment	Marine sediment	30.213000 N	114.663000 W	GCA_008080765.1
As_148	Lokiarchaeia	41.12	Marine Sediment	Marine sediment	30.213000 N	114.663000 W	GCA_008080735.1
As_147	Lokiarchaeia	43.12	Marine Sediment	Marine sediment	30.213000 N	114.663000 W	GCA_008080755.1
As_151	Lokiarchaeia	31.95	Marine Sediment	Haima cold seep sediment	18.910000 N	113.210000 E	JABCTG000000000
As_150	Lokiarchaeia	29.77	Marine Sediment	Haima cold seep sediment	18.910000 N	113.210000 E	JABCSI000000000
As_145	Lokiarchaeia	36.81	Hydrothermal Vent	Deep-sea hydrothermal vent sediments	29.524166 N	113.570000 W	GCA_003662865.1
As_025	Lokiarchaeia	37.32	Coastal Sediment	Mangrove sediment	22.530000 N	114.000000 E	JAEOUK000000000 / LMSG_G000000554.1
As_113	Lokiarchaeia	34.21	Coastal Sediment	Seagrass sediment	37.350000 N	122.580000 E	JAEOTN000000000 / LMSG_G000000565.1
As_041	Lokiarchaeia	34.3	Freshwater Sediment	Lake sediment	44.608513 N	27.331375 E	GCA_004524545.1
As_128	Lokiarchaeia (MK-D1)	31.61	Marine Sediment	Marine sediment	32.166665 N	134.9824904 E	GCF_008000775.1
As_006	Odinarchaeia	60.82	Hot Spring	Lower Culex Basin hot spring	44.000000 N	110.000000 W	GCA_001940665.1
As_143	Odinarchaeia	58.18	Petroleum Field	Petroleum Field	37.400000 N	118.520000 E	JAEOUO000000000 / LMSG_G000000551.1
As_010	Thorarchaeia	36.82	Coastal Sediment	Sulfate-methane transisition zone estuary sediments	34.741400 N	77.123400 W	GCA_001563465.1
As_055	Thorarchaeia	35.04	Coastal Sediment	Mangrove sediment	22.497917 N	114.029450 E	GCA_002825515.1
As_078	Thorarchaeia	34.71	Marine Water	Marine water	9.900000 N	138.510000 E	JAEORX000000000 / LMSG_G000000540.1
As_033	Thorarchaeia	30.87	Petroleum Seep (Marine）	Deep sea sediments associated with petroleum seepage	26.280000 N	86.810000 W	GCA_004376265.1
As_042	Thorarchaeia	31.36	Freshwater Sediment	Lake sediment	44.608513 N	27.331375 E	GCA_004524565.1
As_083	Thorarchaeia	30.6	Marine Water	Marine water	9.900000 N	138.510000 E	JAEOSL000000000 / LMSG_G000000543.1
As_029	Thorarchaeia	34.27	Coastal Sediment	Mangrove sediment	22.530000 N	114.000000 E	JAEOUN000000000 / LMSG_G000000530.1
As_028	Thorarchaeia	33.5	Coastal Sediment	Mangrove sediment	22.530000 N	114.000000 E	JAEOUM000000000 / LMSG_G000000529.1
As_013	Thorarchaeia	38.98	Hydrothermal Vent	Deep-sea hydrothermal vent sediments	27.015000 N	111.379000 W	GCA_003662775.1
As_074	Thorarchaeia	39.05	Marine Water	Marine water	9.900000 N	138.510000 E	JAEORS000000000 / LMSG_G000000539.1
As_009	Thorarchaeia	38.23	Coastal Sediment	Sulfate-methane transisition zone estuary sediments	34.741400 N	77.123400 W	GCA_001563325.1
As_038	Thorarchaeia	36.48	Freshwater Sediment	Lake sediment	44.055280 N	28.605300 E	GCA_004524445.1
As_071	Thorarchaeia	34.85	Coastal Sediment	Microbial mat	26 .000000 S	114.000000 E	mgm4762952.3
As_012	Thorarchaeia	50.35	Hydrothermal Vent	Deep-sea hydrothermal vent sediments	27.015000 N	111.379000 W	GCA_003662805.1
As_037	Thorarchaeia	37.13	Freshwater Sediment	Lake sediment	44.055280 N	28.605300 E	GCA_004524435.1
As_016	Thorarchaeia	34.86	Coastal Sediment	Danzhou intertidal mangrove sediment	19.741000 N	109.272700 E	GCA_011364905.1
As_161	Thorarchaeia	28.54	Marine Sediment	Haima cold seep sediment	18.910000 N	113.210000 E	JABCTV000000000
As_155	Thorarchaeia	37.44	Hydrothermal Vent	Deep-sea hydrothermal vent sediments	27.015000 N	111.379000 W	GCA_003662815.1
As_079	Thorarchaeia	34.9	Marine Water	Marine water	9.900000 N	138.510000 E	JAEORZ000000000 / LMSG_G000000541.1
As_125	Thorarchaeia	34.1	Coastal Sediment	Seagrass sediment	37.350000 N	122.580000 E	JAEOTX000000000 / LMSG_G000000550.1
As_049	Thorarchaeia	36.03	Coastal Sediment	Intertidal mangrove sediment	22.528800 N	114.030000 E	GCA_011365025.1
As_019	Thorarchaeia	37.98	Coastal Sediment	Mangrove sediment	22.530000 N	114.000000 E	JAEOUD000000000 / LMSG_G000000525.1
As_093	Thorarchaeia	31.22	Coastal Sediment	Seagrass sediment	37.350000 N	122.580000 E	JAEOST000000000 / LMSG_G000000547.1
As_160	Thorarchaeia	32.39	Marine Sediment	Haima cold seep sediment	18.910000 N	113.210000 E	JABCTI000000000
As_159	Thorarchaeia	32.84	Marine Sediment	Marine cold seep sediment	41.770333 S	176.083500 E	GCA_013138615.1
As_075	Wukongarchaeia	57	Marine Water	Marine water	9.900000 N	138.510000 E	JAEORU000000000 / LMSG_G000000521.1
As_085	Wukongarchaeia	57.27	Marine Water	Marine water	9.900000 N	138.510000 E	JAEOSI000000000 / LMSG_G000000523.1

## Sheet: Analysis of predicted OGT
Lineage	Median (°C) of predicted OGT	Min (°C)	Max (°C)
Baldrarchaeia	84.92	82.4	87.43
Borrarchaeia	47.38	40.84	50.62
Gerdarchaeia	35.14	26.52	38.13
Heimdallarchaeia	38.25	37.27	39.81
Helarchaeia	43.2	34.74	47.53
Hermodarchaeia	42.45	38.09	43.71
Hodarchaeia	30.13	26.44	37.72
Kariarchaeia	29.35	28.02	30.1
Lokiarchaeia-2 group	34.21	29.77	37.32
Lokiarchaeia-3 group	40.49	35.01	44.74
Odinarchaeia	59.5	58.18	60.82
Thorarchaeia	34.86	28.54	50.35
Wukongarchaeia	57.14	57	57.27
