# Supplementary material for: Evolution of optimal growth temperature in Asgard archaea inferred from the temperature dependence of GDP binding to EF-1A
Source: Nat Commun. 2024 Jan 15;15:515. doi: 10.1038/s41467-024-44806-1 (PMC10789797; doi:10.1038/s41467-024-44806-1)
Supplement: Supplementary file 6 — Supplementary Data 3 [file 41467_2024_44806_MOESM6_ESM.zip]

Archive with 1 entries (1 files):
- Supplementray Data 3.txt
