# Supplementary material for: Evolution of optimal growth temperature in Asgard archaea inferred from the temperature dependence of GDP binding to EF-1A
Source: Nat Commun. 2024 Jan 15;15:515. doi: 10.1038/s41467-024-44806-1 (PMC10789797; doi:10.1038/s41467-024-44806-1)
Supplement: Supplementary file 6 — Supplementary Data 3 [file 41467_2024_44806_MOESM6_ESM.zip › Supplementray Data 3.txt]

>LokiCA
MAKDKPHLNLVIIGHIDHGKSTMMGHLLIKTGAVSDREARELEKLAQELDRESWKYAYVFDRLKEERQRGITIDLAFRKFETKNYYFTIIDAPGHADFVKNMITGASQADAAILVVSGKKGEFEAGIS------------ANGQTREHAFLAKTLGVKQLVVAINKMD--TWNYSEDRYNEVKEEVSDLLKNV----GYPVE----KIPFVPVSALTGDNLTEKSTTLPWYDGPTLIEALDQFELPEKPTDKPLRLPIQDVYKIKGAGVVPVGRVETGVLKVGDKVIIMPTGY-----FGEVRSIEMHHEEMPQAEPGDNIGFNIRGITMKDVHRGDVVGHA-DNPPTVVTPNGNFTGQIIVIW----------H-PTAIAQGYTPVVHAHTAQVACKFVELSKKLDPKTGQVIEDNPQFLKKNDAAIVKLQPIKKLCLEKYKDFPELGRFAVRDMGRTVAVGVVKDIETG
>LAsCA
--MSKPHLNLVIIGHVDHGKSTMMGRLLYETGAIDERTIRKFEEEAEKLGKESFKFAWILDRLKEERERGLTIDLAFRKFETKKYYFTIIDAPGHRDFIKNMITGASQADAAILVVSAKKGEFEAGIG------------PGGQTREHAFLARTLGVNQLIVAVNKMDDSTVNYSQERYNEIKEEVSDFLKSI----GYKVD----KIPFIPVSAWTGDNLTEKSPNMPWYDGPTLLEALDTFEVPPKPIDKPLRIPIQDVYSITGVGTVPVGRVETGVLKVGDKVIFMPPGV-----TGEVKSIEMHHEQMPQAEPGDNIGFNVRGIEKKDIKRGDVAGHV-DNPPTVAE---EFTGQIIVIY----------H-PTAIAVGYTPVIHAHTAQVACRFTELISKLDPRTGQVVEENPDFIKQGDAAIVKLKPIRPMVIEKYSDFPQLGRFAVRDMGRTVAVGVVIDVKPK
>Node205
MSKEKPHLNLVIIGHVDHGKSTMTGHLLYLCGAIDERTIEKYAKESEKMGKGSWKYAWVLDKLKEERERGLTIDIAFFKFETKKYYFTIIDAPGHRDFVKNMITGTSQADAAILVVSAEKGEFEAGIS------------AEGQTREHALLAKTLGVNQLIVAVNKMDDPTVDWSQERYNEIKEEVSGRLKQF----GYDLD----KVPFVPVSGMTGDNLTDKSVTLPWYDGPTLLEALDTFEVPPKPTDKPLRLPIQDVYSITGIGTVPVGRVETGVLKPGDKVIFAPSGG-----KAEVKSIEMHHEQLPQAEPGDNIGFNVKGIAKKDIRRGDVVGHPGDNPPKVAK---TFTATVIVIK----------G-PTAIAAGYTPVIHCGTAQVACRFAEIKEKIDRRTGQVKEANPDFLKNGDRATVVMRPVRPMVVEKFSDFPQLGRFAVRDMGQTVAVGIVKDVQPK
>Node208
MSKEKPHLNLVIIGHVDHGKSTMTGHLLYLCGAIDERTIEKFEKEAEKMGKGSFKYAWVLDKLKEERERGLTIDLAFFKFETKKYYFTIIDAPGHRDFVKNMITGTSQADAAILVVSAEKGEFEAGIS------------AEGQTREHALLAKTLGVNQLIVAVNKMDDPTVDWSQERYNEIKEEVSGRLKQF----GYDLD----KVPFVPVSGMTGDNLTEKSVTVPWYDGPTLLEALDTFEVPPKPIDKPLRLPIQDVYSITGIGTVPVGRVETGVLKPGDKVIFAPSGY-----KAEVKSIEMHHEQLPQAEPGDNIGFNVKGISKKDIRRGDVVGHPGDNPPTVAK---EFTATVIVIK----------G-PTAIAAGYTPVIHCGTAQVACRFAELKSKIDRRTGQVKEANPDFLKNGDAATVVMVPTRPMVVEKYSDFPQLGRFAVRDMGQTVAVGIVKDVTPK
>Node214
MSKEKPHLNLVIIGHVDHGKSTLMGHLLYLTGAIDERTIRKFEEEAEKLGKGSFKYAWVLDKLKEERERGLTIDLAFWKFETKKYYFTIIDAPGHRDFVKNMITGTSQADAAILVVSAKKGEFEAGIG------------PGGQTREHAFLAKTLGVNQLIVAVNKMDDPTVNWSQERYNEIKEEVSGLLKQI----GYDLD----KVPFVPVSAWTGDNLTEKSVTVPWYDGPTLLEALDTFEVPPKPIDKPLRIPIQDVYSITGVGTVPVGRVETGVLKVGDKVIFMPSGL-----TGEVKSIEMHHEQLQQAEPGDNIGFNVKGISKKDIRRGDVAGHPGDNPPTVAK---EFTGQIIVIY----------H-PTAIAAGYTPVIHAHTAQVACRFAELKSKIDRRTGQVVEENPDFLKSGDAAIVKLVPTRPMVIEKYSDFPQLGRFAVRDMGRTVAVGIVKDVTPK
>Node215
MSKEKPHLNLVIIGHVDHGKSTLMGHLLYLTGAIDERTIRKFEEEAEKLGKGSFKYAWVLDKLKEERERGLTIDLAFWKFETKKYYFTIIDAPGHRDFVKNMITGASQADAAILVVSAKKGEFEAGIG------------AGGQTREHAFLAKTLGVNQLIVAVNKMDDPTVNWSQERYNEIKEEVSGLLKQI----GYDLD----KVPFVPVSAWTGDNLTEKSVTVPWYDGPTLLEALDTFEVPPKPIDKPLRIPIQDVYSITGVGTVPVGRVETGVLKVGDKVIFMPPGL-----TGEVKSIEMHHEQLQQAEPGDNIGFNVKGISKKDIRRGDVAGHP-DNPPTVAK---EFTGQIIVIY----------H-PTAIAAGYTPVIHAHTAQVACRFAELISKIDRRTGQVVEENPDFLKQGDAAIVKFVPTRPMVIEKYSDFPQLGRFAVRDMGRTVAVGIVKDVTPK
>Node216
MSKEKPHLNLVIIGHVDHGKSTLMGHLLYLTGAIDERTIRKLEEEAEKLGKGSFKYAWVLDRLKEERERGLTIDLAFRKFETKKYYFTIIDAPGHRDFVKNMITGASQADAAILVVSAKKGEFEAGIG------------AGGQTREHAFLARTLGVNQLIVAVNKMDDPTVNWSQERYNEIKEEVSDLLKQI----GYDVD----KVPFIPVSAWTGDNLTEKSVTVPWYDGPTLLEALDTFEVPPKPIDKPLRIPIQDVYSITGVGTVPVGRVETGVLKVGDKVIFMPPGL-----TGEVKSIEMHHEQLQQAEPGDNIGFNVRGISKKDIKRGDVAGHV-DNPPTVAE---EFTGQIIVIY----------H-PTAIAAGYTPVIHAHTAQVACRFEELISKIDPRTGQVVEENPDFLKQGDAAIVKFKPIRPMVIEKYSDFPQLGRFAVRDMGRTVAVGVVKDVTPK
>Node364
MSKEKPHLNLVIIGHVDHGKSTLMGHLLYLTGAIDERTIRKFEEEAEKLGKGSFKYAWVLDKLKEERERGLTIDLAFWKFETKKYYFTIIDAPGHRDFVKNMITGTSQADAAILVVSAKKGEFEAGIG------------KGGQTVEHAVLAATLGVNQFIVAVNKMDDPTVNWSQDRYNEIKSNVDKLIKER----ELDKK----KVPYVPVSAWTGDNLTEKSVTVPWYDGPTLLEALDTFEVPPKPIDKPLRIPIQDVYSITGVGTVPVGRVETGVLKVGDKVIFMPSGG-----KGEVKSIEMHHEQLQKAEPGDNIGFNVKGISKKDIRRGDVAGHP-DNPPTVAK---EFTGQIFVIY----------HPPTAIAAGYTPVIHAHTAQVACTFAELQSKIDRRTGQVVEENPDYLKSGDGAIVKLVPTRPMVIEKYSDFPQLGRFAVRDMGRTVAVGIVKDVTPK
>Node217
MSEKKPHLNLVIIGHVDHGKSTLMGHLLYLTGAISDREMRKLEKMAQKLDKGSFKYAFVLDRLKEERERGLTIDLAFRKFETKKYYFTIIDAPGHRDFVKNMITGASQADAAILVVSAKKGEFEAGIS------------AGGQTREHAFLARTLGVNQLIVAVNKMDDPTVNWSQERYNEIKEEVSDLLKQV----GFPVD----KVPFIPVSAWTGDNLTEKSTTMPWYDGPTLLEALDTFELPPKPIDKPLRIPIQDVYSITGVGTVPVGRVETGVLKVGDKVIFMPPGV-----TGEVKSIEMHHEQLQQAEPGDNIGFNVRGISKKDIKRGDVAGHV-DNPPTVVE---EFTGQIIVIY----------H-PTAIAAGYTPVIHAHTAQVACKFEELISKIDPRTGQVIQEKPDFLKQGDAAIVKFKPIRPLVIEKYSDFPQLGRFAVRDMGRTVAVGVVKEVTPK
>Node218
MSEKKPHLNLVIIGHVDHGKSTLMGHLLYKTGAISDREMRKLEKLAQKLDKGSFKYAFVMDRLKEERERGLTIDLAFRKFETQKYYFTIIDAPGHRDFVKNMITGASQADAAILVVSARKGEFEAGIS------------AGGQTREHAFLARTLGVNQLIVAVNKMDDSTVNWSQERYNEIKEEVSGLLEGK----GYDVD----KIPFIPVSAWTGDNLTEPSVTVPWYKGPTLLEALDTFELPPKPVDKPLRIPIQDVYTITGVGTVPVGRVETGVLKVGDKVIFMPPGV-----TGEVKSIEMHHERLEQAEPGDNIGFNVRGIGKGDIKRGDVAGHV-DNPPTVVE---EFTGQIIVIH----------H-PTAIAAGYTPVIHAHTAQVACKFTELISKIDPRTGQVIQEKPDFIKQGDAAIVKFKPIRPLVIEKYSDFPQLGRFAVRDMGRTVAVGVVKEVTPK
>Node232
MSEKKPHLNLVIIGHVDHGKSTMMGHLLILTGAISDREMRELEKMAQKLDKGSFKYAFVFDRLKEERERGLTIDLAFRKFETKKYYFTIIDAPGHRDFVKNMITGASQADAAILVVSAKKGEFEAGIS------------AGGQTREHAFLARTLGVNQLIVAVNKMDDPTVNWSQERYNEIKEEVSDLLKQV----GFPVD----KVPFIPVSAWTGDNLTEKSVTVPWYDGPTLLEALDTFELPPKPVDKPLRLPIQDVYSITGVGTVPVGRVETGVLKVGDKVIFMPPGL-----TGEVRSIEMHHEQLQQAEPGDNIGFNIRGISKKDIKRGDVAGHV-DNPPTVVE---EFTGQIIVIY----------H-PTAIAPGYTPVIHAHTAQVACKFEELIQKIDPRTGQVIQEKPDFLKQGDAAIVKFKPIRPLVIEKYSDFPQLGRFAVRDMGRTVAVGVVKEVKPK
>Node204
MSKEKPHLNLVIIGHVDHGKSTMTGHLLFLCGAIDERTIEKYAKESEKMGKGSWKYAWVLDKLKEERERGLTIDISFFKFETKKYVFTIIDAPGHRDFVKNMITGASQADAAILVVSAEKGEFEAGISAERGTPKGDWRIPGGQTREHALLAKTLGVNQLIVAVNKMD--TVDWSQERYNEIKEEVSALLKQFVEGSGYRLDGKGLGVKFVPTSGMTGDNLTDKSDKMPWYDGPSLLEALDTFEVPEKPTDKPLRLPIQDVYSITGIGTVPVGRVESGVLKPGDKVIFAPSKYGIKPLTAEVKSIEMHHEQLPQAEPGDNIGFNVKGIAKKDILRGDVVGHPGDNPPKVAD---TFTATVIVIKGLGKPGKKANHPPTGIAAGYTPVIHCGTAQVACRFAEIKEKIDRRTGQVKEANPDFLKQGDRATVVMRPVRPMVVEKFSDFPQLGRFAVRDMGQTVAVGIVKDVQPK
