# Supplementary material for: Evolution of optimal growth temperature in Asgard archaea inferred from the temperature dependence of GDP binding to EF-1A
Source: Nat Commun. 2024 Jan 15;15:515. doi: 10.1038/s41467-024-44806-1 (PMC10789797; doi:10.1038/s41467-024-44806-1)
Supplement: Supplementary file 8 — Source Data [file 41467_2024_44806_MOESM8_ESM.xlsx]

## Sheet: Fig. 1c
Fig. 1c	Fluorescence data for Fig. 1c.
MK-D1 EF-1A					AncEF-1A
Temperature (℃)	Fluorescence intensity (a.u.)				Temperature (℃)	Fluorescence intensity (a.u.)
	#1	#2	#3			#1	#2	#3
0	403	496	438		0	2710	2535	2636
10	418	464	483		10	2620	2048	2485
20	987	933	913		20	3180	2403	3383
30	470	433	447		30	4058	3915	3648
40	432	456	400		40	4677	4379	4468
50	487	454	441		50	7341	7299	7216
60	494	365	438		60	5239	5248	4938
					70	3256	3288	3495

## Sheet: Fig. 3
Fig. 3	SDS-PAGE data for EF proteins used here.

## Sheet: Fig. S3
Fig. S3	Fluorescence data for Fig. 1c.
As 160-p 00661 Thorarchaeia					As 168-p 03645 Hermodarchaeia
Temperature (℃)	Fluorescence intensity (a.u.)				Temperature (℃)	Fluorescence intensity (a.u.)
	#1	#2	#3			#1	#2	#3
0	708	724	886		0	783	739	718
10	1280	1245	1382		10	638	629	670
20	1327	1320	1283		20	772	793	717
30	1477	1538	1429		30	729	837	619
40	2081	2190	2333		40	624	731	755
50	2438	2437	2479		50	1083	1427	1372
60	2674	2639	2743		60	1875	1726	1873
70	2819	2848	2705		70	1832	1764	1829
80	3470	3390	3284		80	1762	2654	1672
90	7799	7389	7640		90	6908	5994	6358
100	4797	5196	4962		100	6973	7782	6543
As 130-p 02025 Baldrarchaeia					As 085-p 00353 Wukongarchaeia
Temperature (℃)	Fluorescence intensity (a.u.)				Temperature (℃)	Fluorescence intensity (a.u.)
	#1	#2	#3			#1	#2	#3
0	1133	1248	1190		0	246	284	291
10	1323	1346	1482		10	259	273	274
20	1391	1427	1428		20	382	391	327
30	1403	1466	1496		30	365	374	368
40	1580	1538	1527		40	417	420	413
50	1532	1548	1632		50	1472	1428	1493
60	1771	1930	1827		60	1239	1302	1488
70	2312	1999	2317		70	1573	1486	1553
80	6995	6836	6893		80	5032	5453	5589
90	6465	6372	6194		90	6201	5973	5883
100	931	1037	1285		100	1976	1884	1965
As 140-p 01094 Kariarchaeia					As 133-p 00595 Gerdarchaeia
Temperature (℃)	Fluorescence intensity (a.u.)				Temperature (℃)	Fluorescence intensity (a.u.)
	#1	#2	#3			#1	#2	#3
0	1245	1301	1265		0	982	873	936
10	1377	1326	1432		10	995	927	974
20	1382	1396	1387		20	1031	1472	1224
30	1438	1639	1520		30	1239	1337	1302
40	1528	1597	1603		40	1976	1847	1773
50	1758	1663	1779		50	2587	2491	2537
60	5306	5839	5277		60	4038	4119	4253
70	6302	6329	6501		70	6201	6738	6311
80	6892	6483	6172		80	904	936	927
90	1478	1982	2103		90	2093	1920	1839
100	1730	1826	1763		100	1598	1493	2517
As 006-p 00633 Odinarchaeia					As 047-p 00898 Helarchaeia
Temperature (℃)	Fluorescence intensity (a.u.)				Temperature (℃)	Fluorescence intensity (a.u.)
	#1	#2	#3			#1	#2	#3
0	3015	3092	3114		0	287	236	203
10	2966	2962	2954		10	260	288	224
20	2955	3007	2916		20	374	346	370
30	2919	2937	3004		30	318	386	295
40	2893	2996	3055		40	245	289	343
50	3067	3024	3117		50	395	388	400
60	3051	2984	3180		60	327	391	326
70	3004	3061	3412		70	683	640	615
80	7222	7229	7195		80	6843	7799	6363
90	7242	7224	7319		90	1073	989	1352
100	3244	3299	3445		100	229	274	315
As 178-p 04032 Borrarchaeia					As 001-p 01322 Heimdallarchaeia
Temperature (℃)	Fluorescence intensity (a.u.)				Temperature (℃)	Fluorescence intensity (a.u.)
	#1	#2	#3			#1	#2	#3
0	1414	1463	1682		0	576	652	757
10	1416	1638	1627		10	666	634	707
20	1529	1537	1508		20	674	646	640
30	1627	1639	1633		30	678	644	662
40	1687	1692	1684		40	592	602	597
50	1704	1626	1673		50	493	482	549
60	1763	1872	1893		60	5466	5473	5440
70	1983	1782	1839		70	6425	6404	6397
80	6309	6632	6874		80	388	361	146
90	930	782	893		90	399	400	237
100	679	539	558		100	360	399	377
As 031-p 03086 Hodarchaeia					Loki-3 (As 094-p 02163 Lokiarchaeia)
Temperature (℃)	Fluorescence intensity (a.u.)				Temperature (℃)	Fluorescence intensity (a.u.)
	#1	#2	#3			#1	#2	#3
0	308	354	329		0	274	221	247
10	387	365	346		10	248	292	265
20	376	382	379		20	343	384	373
30	439	421	461		30	382	393	306
40	1174	1032	1470		40	404	410	473
50	2248	2174	2081		50	402	397	388
60	4708	4797	4832		60	419	415	473
70	6681	5683	6037		70	1466	1383	1447
80	1283	1302	1739		80	6329	6491	6626
90	603	642	694		90	6392	6401	6554
100	554	572	585		100	2873	2764	2719
Node 217					Node 215
Temperature (℃)	Fluorescence intensity (a.u.)				Temperature (℃)	Fluorescence intensity (a.u.)
	#1	#2	#3			#1	#2	#3
0	1412	1327	1279		0	3120	2731	2516
10	1335	1409	1329		10	2965	3299	3224
20	1334	1363	1377		20	3051	3271	3326
30	1346	1484	1417		30	3221	3466	3261
40	1735	1561	1674		40	2857	3285	3236
50	1723	1853	1768		50	3591	3468	3208
60	2198	2140	2109		60	3502	3621	3153
70	2014	2871	2866		70	3746	4381	3581
80	5637	5682	5662		80	9782	10283	8617
90	5013	5838	5824		90	8001	5309	6271
100	1709	2507	2512		100	3657	3169	2804
Node 208					Node 204
Temperature (℃)	Fluorescence intensity (a.u.)				Temperature (℃)	Fluorescence intensity (a.u.)
	#1	#2	#3			#1	#2	#3
0	202	189	166		0	182	177	160
10	182	193	186		10	162	172	191
20	189	174	185		20	191	200	182
30	180	171	172		30	157	176	154
40	159	165	139		40	164	157	140
50	118	119	105		50	149	150	116
60	104	113	103		60	129	113	117
70	114	110	101		70	6121	6112	6115
80	4122	4112	4104		80	6119	6113	6105
90	112	92	106		90	112	117	121
100	114	105	184		100	119	124	120
Node 232					LokiCA
Temperature (℃)	Fluorescence intensity (a.u.)				Temperature (℃)	Fluorescence intensity (a.u.)
	#1	#2	#3			#1	#2	#3
0	1033	986	748		0	600	649	609
10	993	786	965		10	597	556	518
20	1203	1175	1537		20	749	743	685
30	1663	1425	1904		30	499	712	852
40	1753	1639	2004		40	799	739	673
50	1665	1737	2086		50	987	888	992
60	1968	1953	2109		60	916	1083	1036
70	2132	2188	2274		70	1204	1197	1234
80	3916	4002	3874		80	6836	6531	7361
90	5737	5584	5629		90	7463	7362	7390
100	904	1093	1548		100	1998	2483	2019
Node 216					Node 214
Temperature (℃)	Fluorescence intensity (a.u.)				Temperature (℃)	Fluorescence intensity (a.u.)
	#1	#2	#3			#1	#2	#3
0	2655	2722	2896		0	1002	1028	1117
10	2483	2768	2930		10	1191	1056	992
20	2558	2846	2619		20	1206	1161	1029
30	2725	2835	3763		30	1052	1118	1043
40	3772	3822	3509		40	1211	1290	1314
50	3950	4282	3250		50	1616	1707	1550
60	3374	4786	4710		60	1093	1946	1808
70	4475	5403	5375		70	2231	2150	1741
80	14145	10869	11983		80	2473	1746	2220
90	5411	5249	5809		90	5607	5947	5005
100	5513	5122	5160		100	2295	1834	2056
Node 218					Node 205
Temperature (℃)	Fluorescence intensity (a.u.)				Temperature (℃)	Fluorescence intensity (a.u.)
	#1	#2	#3			#1	#2	#3
0	424	436	253		0	276	296	246
10	791	791	395		10	286	270	252
20	619	652	384		20	264	291	283
30	548	457	714		30	232	240	239
40	808	584	770		40	198	192	178
50	619	869	440		50	157	164	154
60	480	349	621		60	153	147	135
70	876	693	685		70	4155	4142	4160
80	993	819	642		80	5155	5139	5139
90	4132	4614	4581		90	151	138	145
100	3406	3667	3638		100	146	137	139
Node 364					LAsCA
Temperature (℃)	Fluorescence intensity (a.u.)				Temperature (℃)	Fluorescence intensity (a.u.)
	#1	#2	#3			#1	#2	#3
0	1059	1086	1085		0	165	169	163
10	1068	1061	1067		10	175	163	148
20	1081	1074	1072		20	168	157	168
30	1080	1072	1058		30	165	180	172
40	1065	1074	1087		40	221	194	184
50	1082	1082	1067		50	220	221	187
60	1101	1090	1100		60	250	225	215
70	4135	4136	4119		70	174	210	211
80	6162	6138	6190		80	6331	6191	6214
90	1094	1068	1065		90	212	192	191
100	1077	1068	1099		100	237	243	222
AncEF-1A					IQ-Anc
Temperature (℃)	Fluorescence intensity (a.u.)				Temperature (℃)	Fluorescence intensity (a.u.)
	#1	#2	#3			#1	#2	#3
0	2364	2327	2189		0	1072	1072	1078
10	2310	2228	2172		10	1071	1068	1067
20	2241	2247	2186		20	1071	1067	1064
30	2374	2237	2091		30	1075	1067	1073
40	2288	2135	2206		40	1070	1069	1065
50	2459	2343	2325		50	1063	1064	1027
60	2248	2228	2259		60	1070	1072	1034
70	2170	2093	2126		70	7069	7068	7074
80	6396	6143	6142		80	7071	7072	7088
90	2194	2084	2053		90	1070	1074	1070
100	2168	2020	2232		100	1069	1073	1076
Homo sapiens					Escherichia coli
Temperature (℃)	Fluorescence intensity (a.u.)				Temperature (℃)	Fluorescence intensity (a.u.)
	#1	#2	#3			#1	#2	#3
0	163	112	144		0	3065	3989	3941
10	141	164	147		10	2817	3924	4048
20	152	157	151		20	2871	3911	3886
30	132	151	173		30	2983	3900	3890
40	153	160	176		40	2942	4017	4125
50	151	165	151		50	3011	4405	4390
60	151	177	158		60	6019	6293	6266
70	4146	4150	4147		70	5976	6608	6305
80	2161	2144	2163		80	6355	6414	6683
90	129	126	134		90	3241	4610	4563
100	146	118	160		100	3383	4565	4664
Saccharomyces cerevisiae					Loki-2 (MK-D1)
Temperature (℃)	Fluorescence intensity (a.u.)				Temperature (℃)	Fluorescence intensity (a.u.)
	#1	#2	#3			#1	#2	#3
0	1737	2208	2226		0	1133	1024	1126
10	2228	2407	2223		10	1175	1048	1329
20	2142	2648	2603		20	1904	1888	1859
30	2301	2697	2241		30	1853	1835	1807
40	2205	2606	1986		40	2302	2734	2417
50	1802	2290	1983		50	2378	2547	2493
60	2001	2328	2156		60	2391	2675	2559
70	6142	6707	6353		70	6465	6482	6631
80	5057	5776	5338		80	6789	6841	6403
90	2053	1724	2055		90	3036	3218	3690
100	991	1673	1438		100	3916	3973	3902

## Sheet: Fig. S4
Fig. S4	Raw fluorescence fata for Fig. S4.
Homo sapiens						Escherichia coli
Baseline fluorescence (a.u.)	Peak fluorescence (a.u.)	Left-side (ascending) peak width	Right-side (descending) peak width	Peak temperature (℃)		Baseline fluorescence (a.u.)	Peak fluorescence (a.u.)	Left-side (ascending) peak width	Right-side (descending) peak width	Peak temperature (℃)
1249.34	2971.13	23.4246	4.77323	39.9226		815.977	1501.44	0.000197049	8.26691	40.2208
1251.45	3006.96	22.3878	4.50744	39.8359		847.507	1506.26	1.8031	7.14711	40.4483
1231.88	3006.9	25.89	3.00814	41.3224		809.557	1675.07	0.000124536	8.66218	39.5545
1228.12	2983.25	25.1296	1.56613	41.8527		811.226	1499.4	4.01865	7.57595	39.9344
1243.15	3000.55	21.1719	7.33875	38.2786		827.615	1867.55	3.6364	4.73769	43.2996
1209.21	2939.41	28.5453	7.46254e-06	42.6277		827.747	1501.98	1.86996	7.62023	40.2952
1238.56	2949.62	26.0954	6.04244e-07	42.7957		812.918	1591.54	1.09269	9.23585	38.0397
1282.85	2990.87	26.8283	0.415337	42.0981		814.878	1647.16	8.20048e-05	8.31151	39.6716
1208.17	2967.8	24.9493	1.18255e-06	42.8193		812.032	1486.99	0.00283724	8.52765	40.0011
1235.7	2980.49	22.647	5.35415	39.6011		817.11	1511.09	2.21161	7.21815	40.5997
1255.51	3073.58	21.3273	7.27948	36.8126		805.778	1502.19	0.000116775	8.35396	39.6977
1252.88	3077.78	24.234	4.01989e-07	43.1419		833.632	1379.16	0.000341588	9.09757	38.9475
1264.51	2999.87	23.7945	2.95366	41.158		827.147	1746.98	3.07043	6.44769	41.6543
1296.26	2951.9	24.6362	1.7687	41.7375		812.843	1356.81	1.58547	8.45012	39.8253
1253.84	2940.44	24.9229	1.04783	42.1573		802.672	1604.46	0.443208	6.67114	41.8678
1229.7	3018.03	26.696	0.0362234	42.5463		822.472	1448.45	3.1017	6.58784	41.9314
1270.3	3005.59	23.0853	4.65427	40.2993		792.885	1343.84	2.7424e-05	9.61857	39.9566
1249.65	3022.23	21.9423	8.17675	37.8567		808.664	1717.73	1.2527	9.16214	38.2687
1229.41	3036.63	20.2628	7.59655	37.7026		810.392	1368.81	3.89219e-05	10.0547	38.7954
1288.25	3084.21	20.5576	6.30219	37.6988		824.91	1545.2	2.56085	7.05227	41.1683
1246.83	3029.13	22.1003	5.62453	38.9597		829.686	1672.81	3.35905	6.09252	42.2102
1232.16	2987.68	24.4797	6.37202e-06	43.2399		830.664	1574.88	0.00895575	9.97818	37.8562
1254.98	3014.06	23.0099	2.42972	41.383		806.445	2284.3	2.43055e-05	5.95784	42.2941
1261.08	2972.99	22.4491	5.67678	39.6294		817.874	1648.82	5.51106e-05	8.23546	39.6037
1238.53	2955.94	22.3422	5.28978	40.0369		810.567	1499.42	4.00188	8.21584	40.0635
1232.38	3054.45	22.3558	5.75511	39.2314		809.799	1546.24	1.08739	8.70167	38.4084
1269.12	3065.11	19.0765	7.51485	36.8421		802.489	1685.23	1.39742	8.72435	38.7713
1257.67	2921.03	25.2552	1.05791e-06	42.5947		819.116	1510.28	1.79741e-06	8.12227	39.4497
1257.24	3167.16	18.533	8.24158	36.5723		830.068	1531.95	1.31657	8.80782	38.7931
1248.79	3044.43	22.4372	6.76199	38.2625		817.523	1633.06	1.07431	6.85027	41.5617
1230.92	3068.67	22.8395	6.67811	38.8119		815.291	1585.6	1.71202	9.58633	37.7495
1246.84	2976.42	21.9868	5.72195	39.2747		819.245	1779.55	2.40213	5.45635	42.6896
1277.01	2977.62	22.8849	4.68832	39.861		821.405	1972.3	3.58976	5.04812	42.9885
1233.35	2973.83	26.0268	2.12741e-06	42.6968		810.201	1845.84	0.00190492	9.27731	37.1306
1216.35	2933.47	25.4695	2.71635	41.3466		818.735	2066.76	3.11097	5.1127	42.4934
1283.03	3078.22	20.7218	7.02041	37.7048		816.109	1512.83	2.46422	8.02322	40.7098
1234.31	2938.53	27.6978	5.12182e-07	42.4295		806.493	1706.72	2.05235e-05	8.20205	38.8873
1256.63	2949.29	27.027	5.58995e-07	42.8727		806.774	1838.45	0.000137331	9.36037	37.2798
1284.57	3004.03	21.5816	5.41352	38.6714		804.649	1381.45	3.315	7.86041	41.1605
1221.49	3014.07	23.7341	3.18894	41.4902		807.264	1884.26	2.71444	5.99277	41.9192
1226.42	2927.67	26.3379	1.94117	41.5536		818.799	1674.75	3.40302	5.565	42.9196
1253.42	2963.76	26.9924	1.67601	41.3327		810.662	1379.95	0.000123149	9.62763	38.9008
1251.95	2954.96	25.0526	1.79827e-07	42.929		815.05	1519.18	1.77214	8.04125	39.4731
1228.6	2932.18	23.7771	5.49881	39.4556		817.791	1593.75	4.14633e-05	10.1358	37.5773
1242.91	3005.56	23.244	6.57376	38.2834		816.614	1662.14	1.75554e-05	10.3628	36.8744
1229.79	3023.61	24.4598	2.00751	41.8138		821.732	1755.62	2.64761	6.43259	41.4444
1255.33	3015.86	23.1791	4.93322	39.4237		822.597	1431.49	1.64881	7.2759	41.4706
1288.17	3014.46	21.4273	5.03354	39.5193		808.106	1255.33	4.51359e-06	12.2008	37.1936
1244.87	2997.12	25.4184	0.23587	42.9535		798.41	1748.18	5.33238e-05	11.328	35.5802
1236.93	2980.04	21.7201	5.99958	39.0372		832.971	1695.51	1.54543	8.70275	38.5825
1248.64	3089.51	18.8586	7.58985	37.0027		829.844	1531.39	3.00103	6.84789	41.0318
1257.97	2988.72	24.6336	4.27817e-07	42.78		819.727	1513.61	3.12104	6.24395	42.2025
1238.63	2979.52	22.0982	7.12369	38.0109		807.42	1656.88	3.89857	5.04656	42.9211
1212.28	2966.47	25.1283	3.33668	41.2575		801.074	1550.73	1.31291	9.36838	38.6364
1233.73	2936.13	27.0744	0.941701	41.9993		805.047	1802.41	3.39742	6.04923	41.9469
1241.48	2957.69	21.1849	6.81532	38.2987		790.908	1458.46	6.21154e-05	10.9541	36.8903
1276.8	3055.27	22.2676	5.49534	39.622		810.762	1514.96	1.15142	8.233	39.2563
1236.87	2958.26	26.4274	2.17965	41.5735		822.453	1591.4	1.14997	6.96768	41.3967
1235.63	2986.36	24.2951	5.66325	39.5249		811.264	1795.49	5.17497	5.39456	42.0688
1244.3	2976.94	21.5797	6.28184	38.8201		803.326	1529.62	8.78316e-06	9.28369	39.1731
1236.04	3020.54	20.7724	8.62907	37.1534		816.064	1356.52	2.0709	2.62238	40.0455
1304.01	2974.12	26.6127	4.85717e-06	42.331		814.755	1499.63	1.82325	8.2202	40.1123
1261.77	2979.75	21.5906	5.81456	39.1158		833.273	1740.66	2.98433	6.20395	41.3805
1284.35	2913.27	26.3241	2.07265e-07	42.3948		809.6	1560.65	1.30533	8.69274	38.365
1244.27	3069.84	20.831	6.75525	37.8312		829.907	1486.99	0.000426008	8.22048	39.9866
1222.23	3006.83	25.5555	0.975263	42.566		818.436	1597.5	3.59434	6.76077	41.6833
1231.22	3000.84	20.3296	7.09393	37.7253		813.9	1654.67	0.0141894	7.53746	39.9909
1287.45	3010.28	25.1985	6.79701e-07	42.9761		802.63	1456.71	0.00378912	10.0377	37.2204
1214.53	2978.8	24.8615	2.70775	41.7164		798.236	1487.05	5.26917	8.14352	40.0057
1237.44	2941.58	25.0639	2.66977	41.6608		799.987	1548.46	3.22309	7.09428	41.4312
1259.49	2976.31	21.3978	5.55914	38.9298		815.618	1541.14	3.0786	7.0175	41.1743
1245.3	2917.39	26.8402	5.38228e-07	42.7099		823.923	1674.34	3.29725	5.95994	42.0903
1246.13	3057.24	21.6798	6.5604	38.0586		819.867	1704.49	0.478967	7.03357	41.6538
1234.05	3005.83	26.8099	2.43041e-06	42.55		822.039	1356.32	2.73956	0.0011402	40
1228.82	3013.93	25.647	4.44323e-06	42.8911		795.741	1785.32	2.86622	6.73716	41.6055
1214.86	2998.41	22.1141	6.18167	38.5423		816.293	1547.49	1.12248	7.76778	41.0694
1236.61	2933.04	24.4801	3.32361	40.9489		824.318	1572.25	1.24332	9.01897	38.3169
1256.95	3001.89	25.4397	4.59408e-08	42.5971		815.596	1486.99	4.56432	7.84548	40.0012
1221.49	2939.15	26.312	7.06583e-07	43.0251		813.176	1518.64	1.49246	9.10931	39.4505
1220.24	2939.93	26.301	1.94654	41.7627		823.943	1692.61	2.84884	6.83471	40.8114
1258.77	2982.87	21.2493	5.61884	38.8866		812.018	1515.1	1.22047	8.92909	39.1876
1224.45	2998.26	25.5896	0.737936	42.3113		816.736	1878.21	3.5792	5.35675	42.8073
1250.48	2990.95	20.7481	5.78202	38.6403		828.597	1885.31	3.42891	5.77524	42.2219
1247.23	2959.38	22.8088	4.68852	40.4079		840.936	1755.87	3.16964	5.93649	41.3943
1239.18	2964.62	23.6551	2.16551	41.5389		821.238	1537.78	2.80163	6.4726	41.1981
1246.47	2952.38	26.9365	8.85371e-06	42.4579		830.704	1631.07	0.151146	7.33819	39.8561
1249.75	2950.44	22.3058	5.75464	39.1348		814.333	1553.3	1.24153	8.81562	38.2563
1253.6	2984.14	21.208	6.80691	38.7146		810.9	1588.52	3.33041	6.24289	41.4755
1257.81	2973.49	21.5553	7.62355	37.9818		790.262	1606.61	6.09758	5.67244	42.2263
1209.64	2985.27	25.4975	2.47948e-06	42.9613		821.876	1736.39	3.1004	6.56381	41.6029
1214.89	3008.7	21.9783	5.40819	39.7322		822.084	1555.94	3.52169	5.49512	43.4024
1233.47	3023.38	21.9736	6.24117	38.8544		814.021	1502.42	0.325144	8.48243	39.6925
1262.26	2997.61	20.4255	6.70085	37.6827		818.636	1562.04	3.70765	5.74017	42.5457
1271.51	3043.51	19.942	7.8277	37.0534		798.516	1540.22	1.28085	10.2163	38.4537
1251.18	2931.37	23.2199	5.29437	39.1077		815.448	1648.17	8.85548e-07	7.75551	39.6259
1229.34	3087.57	19.6633	7.65719	37.0825		814.019	3128.98	1.64195	4.62516	42.9806
1282.09	3062.23	18.8039	7.85811	36.8442		816.304	1772.44	2.57655	6.42677	41.5267
1215.67	2963.29	23.6066	6.74301	38.3523		825.939	1827.1	3.2628	5.07766	43.1597
1265.65	3014.16	21.1716	5.90749	39.4918		824.156	1641.05	3.24129	6.43133	41.9761
1243.19	2984.67	21.7305	7.07859	38.0394		810.786	1343.99	0.000107338	9.07036	39.9798
1231.02	2937.54	22.7635	6.65305	38.9989		815.154	1669.09	1.91476	7.08767	40.2212
1240.83	2996.23	27.5855	1.25286e-05	42.3405		824.481	1649.85	3.61005	4.99064	43.5988
1217.81	2970.54	24.6782	2.71426	41.1404		810.194	1544.86	1.19242	9.05279	38.5625
1255.11	2895.13	26.4215	1.70155e-06	42.7853		803.72	1543.75	1.27534	9.72094	38.7274
1271.69	2968.84	25.217	3.50546	40.6382		810.755	1766	3.54932	5.55045	42.4649
1238.74	3000.5	20.4647	7.73284	37.6061		815.693	1577.75	2.15843	6.33295	42.2204
1287	2975.54	21.5314	6.52166	38.2273		833.601	1366.55	3.00306	7.13358	40.6957
1284.09	2972.4	21.7772	5.4959	39.3072		813.739	1542.76	1.22527	7.89284	41.0449
1278.66	2986.2	25.8404	3.51009e-06	42.4449		835.274	1897.4	3.14286	5.59709	42.1539
1284.19	3122.19	17.9134	9.1525	36.0415		814.149	1517.98	0.0371456	9.5551	38.8678
1237.36	3042.36	20.6394	8.75457	37.4719		824.926	1556.95	1.56801	9.59692	38.1883
1224.59	2946.75	27.0984	0.648049	42.3646		818.677	1725.62	3.45397	5.96688	42.3674
1231.67	3010.34	26.8079	1.2788	41.7512		819.062	1530.16	2.77002	7.05152	41.1672
1266.5	2977.22	26.4083	2.17389e-07	42.7032		820.768	1828.2	0.0322303	7.08082	41.4303
1246.95	3030.61	25.8507	2.75632e-07	42.7715		837.05	1532.56	1.22378	8.82207	38.5504
1244.53	3004.91	24.9729	3.27975	40.9426		815.049	1258.24	1.6772e-06	12.1652	37.0393
1275.02	2961.24	25.5364	1.3609	42.2435		821.334	1487.07	0.000560796	8.53774	39.9343
1263.44	2942.83	25.5082	1.863e-06	42.8606		814.004	1679.44	3.74282	5.83043	42.2833
1240.93	2969.85	27.4771	1.87271e-06	42.6617		811.8	1542.95	1.16859	9.55685	38.77
1234.76	3028.6	22.595	5.72208	38.8257		832.257	1653.99	0.00014802	8.59142	39.4295
1212.88	2968.27	22.4315	5.05263	40.0231		813.537	1681.08	4.47303e-06	8.49441	38.9954
1269.2	2925.03	22.3744	4.62617	39.6463		833.609	1708.44	1.21415	8.44561	38.4951
1262.07	3005.61	21.648	6.07471	38.3417		827.428	1737.44	2.95104	6.24962	41.45
1247.73	2918.83	22.4683	5.17862	39.8195		819.184	1372.38	0.000402802	8.94288	39.1403
1225.35	2973.68	27.1009	2.42415	41.3311		816.37	1656.51	1.74281	7.49646	40.2155
1241.34	2978.75	24.3786	6.10887	39.5311		835.543	1547.05	1.44715	7.97642	38.6405
1268.42	3034.63	19.9604	7.15369	37.8309		803.937	1232.54	6.40045e-07	14.2395	37.3171
1237.93	2955.77	21.38	7.14309	38.5414		813.508	2071.78	3.42008	4.99742	43.0511
1288.4	3005.37	24.6634	1.52017e-06	42.5576		827.273	1536.53	2.56521	6.2032	40.8013
1234.09	2939.5	27.8874	8.76948e-07	42.4592		837.634	1252.71	0.234276	10.9523	37.4669
1269.03	3050.82	24.1778	7.03497e-06	43.1477		812.256	2138.52	1.58576e-05	6.23239	41.7379
1267.19	3018.39	26.7598	2.63331e-06	42.6569		837.206	1596	3.3177	5.99848	41.7443
1220.49	2984.3	21.6666	7.27559	38.937		809.325	1501.41	2.143e-05	8.12761	39.7605
1229.37	3015.41	21.5752	5.30981	39.2828		803.147	1755.03	0.752582	9.46777	38.0064
1248.79	2959.42	24.2419	4.17585	40.0381		815.606	1654.64	1.7545	7.73665	40.0154
1252.17	2957.35	21.2046	6.10264	38.3927		815.083	1546.83	6.65483	4.72698	43.2938
1237.23	2941.09	22.9036	4.25248	40.4932		827.323	1661.83	1.76241e-05	7.43113	41.4212
1252.1	2949.32	26.1569	2.2373e-07	42.5492		822.324	1492.11	2.51303	7.13583	40.4173
1217.88	3021.85	25.4575	7.6602e-06	42.7232		831.268	1576.2	3.68273	6.58596	41.6224
1289.03	3008.29	23.3055	6.11809	38.4052		812.949	1371.73	2.25124	8.763	40.8735
1272.44	2985.39	25.5228	0.0191466	42.5174		827.538	1515.23	1.69074	6.67428	40.2967
1283.19	3118.15	19.2569	7.6047	36.4489		826.933	2165.49	3.76793	4.8814	42.8899
1239.02	3048.53	23.0162	3.29495	41.4083		821.854	1760.56	3.23863	6.03069	41.6192
1189.46	2919.61	22.7943	5.59514	39.7965		829.178	1454.25	3.33046	6.37485	42.0052
1231.01	2962.56	21.1099	6.40832	38.401		828.409	1550.78	7.83921e-05	8.78227	38.8391
1264.42	2922.11	24.9603	5.03242	39.9206		802.731	1746.27	0.000315382	9.00175	38.3203
1230.49	2967.49	22.3424	6.43532	38.0521		802.994	2010.37	3.36392	5.63833	42.4462
1223.32	2965.94	24.5877	3.49458	41.1698		827.006	1716.08	2.84426	6.49101	41.3039
1216.54	3003.11	25.1147	0.591771	42.8794		798.098	1670.32	5.73106e-05	7.91448	39.7361
1251.9	2994.01	26.177	2.74899e-06	42.7596		814.298	1512.25	0.170585	8.45977	39.8714
1241.95	2996.77	20.1675	8.2045	37.5268		819.927	1538.27	3.29114	6.04465	42.437
1249.1	2956.95	24.9437	0.732272	42.5328		820.596	1645.83	2.49129	7.37348	40.3184
1235.17	2970.06	22.5345	5.7145	39.3145		803.662	1366.8	1.39135	9.82772	38.7456
1282.51	2982.99	24.0206	4.77745e-07	42.9362		802.2	1540.13	1.22927	9.79443	38.5343
1234.37	3020.25	24.6766	0.736334	42.6208		794.52	1532.59	4.06951	6.40644	42.5824
1246.68	2917.49	25.655	2.66859	40.9278		797.561	1553.39	1.44623	9.39071	38.5695
1238.31	2953.95	24.754	3.34459	40.9949		826.301	1895.71	3.28658	5.77599	42.2731
1234.88	2976.91	27.27	1.48743e-06	42.6491		797.958	1547.78	1.37339	9.33101	38.4575
1245.43	2967.76	24.3823	4.06017	40.7017		807.948	1781.1	0.000210821	8.50975	38.2341
1224.41	3011.77	24.9663	2.23521	41.7231		814.489	1668.3	1.16812e-05	8.21055	39.7936
1278.4	3001.62	21.215	6.54883	38.2818		814.058	1937.3	2.73197e-05	9.79568	36.4746
1246.69	3002.23	20.1423	8.39344	37.3869		815.564	1666.46	0.000675259	7.8913	39.2831
1210.38	2922.54	25.1441	3.34338	40.7075		817.42	1503.68	1.83978	7.33632	40.3591
1258.79	3049.22	19.8269	8.51621	36.9919		800.956	1856.15	7.71904e-06	10.2645	36.7987
1243.84	3029.06	24.1451	1.95104	41.9196		813.321	1775.44	1.34844e-05	6.76807	41.6831
1252.15	2985.14	21.0749	7.16304	37.9347		818.119	1888.31	3.30193	5.60499	42.2094
1277.68	2993.79	22.0683	6.53931	38.6953		814.74	1344.11	1.69731	8.68089	40.0774
1254.8	2929.69	24.057	5.01349	39.6591		798.982	1535.66	1.25385	8.86222	38.5315
1263.4	2973.16	21.6984	6.28747	39.0869		808.765	1532.93	1.32442	9.18596	38.5015
1220.99	3034.57	20.4183	8.66876	37.1544		805.722	1443.68	2.72486e-05	11.5751	37.1613
1251.19	2934.16	24.9472	4.45915	40.0309		806.889	2050.22	0.00018518	9.98348	35.5311
1243.67	2932.71	24.1924	4.02369	40.489		811.37	1556.8	2.93171	6.51591	41.2756
1259.62	2978.3	23.3128	4.44043	40.0641		788.092	1594.28	2.77887	6.98255	41.609
1277.49	3066.64	24.6364	1.05996e-06	42.6448		828.381	1346.72	6.01136e-05	9.11367	39.5936
1254.93	3007.75	21.565	6.23022	38.2616		805.28	1550.53	1.24638	9.99563	38.2876
1236.69	2943.79	25.8195	0.447224	42.6312		812.232	1526.28	4.99569e-05	8.4946	39.3114
1214.78	2999.49	24.4865	0.690185	42.7106		822.732	1376.3	3.70499	6.09175	42.8243
1229.14	3021.03	24.25	2.09323	41.8344		825.365	1523.56	4.56267e-05	8.56297	39.4035
1239.22	2999.26	26.4794	2.37541e-06	42.9248		812.073	1619.56	1.65946e-06	10.5665	37.3006
1261.94	2947.13	24.2235	6.20448	38.959		817.119	1472.77	0.171086	10.3564	37.0114
1243.79	3017.45	24.3835	1.68954	41.7749		819.106	1704.18	2.88614	6.59184	41.3305
1255.88	2964.98	22.5723	3.80832	40.3214		809.387	1858.47	3.55532	5.97895	42.231
1276.22	2986.57	25.9158	3.52179e-06	42.4416		807.274	1669.27	1.40705	8.39513	39.0679
1209.01	2928.04	27.1822	1.11763e-06	42.8046		809.681	1762.75	3.34599	5.70093	42.3512
1278.03	2997.11	26.3089	1.33975e-07	42.837		806.88	1870.08	0.0986112	9.4671	36.9763
1284.35	3004.07	21.4426	7.29719	37.5348		813.282	1393.84	1.43254e-05	8.2406	40.9614
1296.38	3035.49	25.1101	5.63528e-05	42.6847		829.509	1501.32	0.208746	7.1498	39.7891
1216.56	2971.57	22.4083	6.1632	39.0563		814.852	1795.13	3.6179	4.92158	43.1369
1217.53	2936.4	24.4218	4.15913	41.0867		830.405	1716.48	3.33149	5.56503	42.2984
1287.47	3028.03	20.34	8.03974	37.224		798.505	1746.69	2.63074e-05	11.3322	35.589
1240.96	2928.12	23.9721	0.782282	42.3639		812.658	1742.17	0.000219232	9.33217	38.1366
1303.86	2922.11	27.0658	3.79004e-06	42.2869		819.424	1956.54	0.114041	6.50472	41.9632
1234.65	3072.27	25.5866	0.0738616	42.778		813.835	1642.97	1.62472	7.81002	39.8649
1231.23	2918.87	22.2895	5.81918	39.3229		815.843	1541.85	1.5698	7.37319	41.0258
1245.09	3022.53	26.8254	6.48661e-07	42.8896		834.217	1789.39	0.409923	6.31317	41.6822
1233.07	2983.72	24.6755	5.27982e-07	42.9543		812.206	1512.09	0.000245282	7.95251	39.8912
1240.34	2952.56	25.7604	1.39056e-06	42.6769		811.458	1546.93	1.13063	8.66043	38.5986
1212.81	3023.97	20.6319	7.75617	37.6691		816.92	1550.03	1.53361	9.11953	38.4116
1274.6	3024.49	20.3592	7.12886	37.8777		803.287	1344	0.000369178	9.39536	39.9474
1240.12	2986.68	20.8453	6.44939	38.758		821.771	1369.39	1.93495e-05	10.2629	38.723
1223.79	2960.6	22.7964	3.84732	40.4886		816	1563.63	2.88371	6.99104	41.5221
1253.26	2993.29	25.3938	0.919638	42.3331		808.617	1712.05	3.69764	5.10818	43.0346
1281.45	3059.66	21.628	5.53961	39.0446		821.684	1745.7	1.14061	9.0461	38.2708
1261.14	3047.98	22.6477	7.95296	37.4318		823.539	1670.55	2.09021	6.78542	40.5923
1253	2929.06	25.6305	2.11754	41.3923		820.553	1765.63	2.86934	6.40224	41.6268
1221.48	2981.35	21.5419	6.10364	38.6266		787.141	1815.54	1.22842	6.32188	42.4356
1260.42	2998.15	23.954	0.719479	42.6084		826.422	1687.59	1.38638	8.46222	38.5721
1260.22	3133.7	19.0032	7.74279	36.6074		832.265	1800.4	2.73918	6.05821	41.6665
1240.92	3041.45	21.9251	5.24059	39.6788		820.572	1486.93	9.17652e-06	8.97279	39.9658
1253.35	3080.01	19.3034	8.61202	36.9511		812.525	1667.03	0.0256719	7.5469	39.97
1287.31	2980.72	21.052	6.18979	39.1429		829.101	1717.81	6.44885e-05	9.05884	38.4358
1259.75	3010.72	23.9374	4.84124	39.7113		822.013	1521.82	2.62554	7.23073	41.0609
1269.24	3000.05	26.0125	1.74398	42.1567		799.023	1356.3	0.00793532	8.73517	39.9789
1245.89	2946.09	25.4796	3.5337	40.6879		819.562	1514.17	2.62658	6.93365	40.6824
1253.8	2958.93	21.1172	6.70364	38.4982		832.128	1713.57	3.85721	5.09987	43.1617
1258.07	3031.38	23.9944	0.551799	42.7319		828.489	1887.71	3.06011	5.6579	42.0425
1270.26	2931.41	24.1179	4.38545	40.7463		812.198	1564.95	1.28018	8.66195	38.3108
1233.27	3048.17	20.629	6.47414	38.1698		809.163	1646.76	3.43105	5.33001	42.6957
1285.72	3005.73	21.6197	5.73515	38.3134		814.186	2189.97	3.33467	4.85862	42.7719
1213.96	2941.17	25.6763	1.48622	42.1751		825.49	1565.93	6.38621e-07	9.88739	38.2074
1268.29	2931.6	26.507	9.02097e-06	43.0734		789.541	2104.74	2.48946	5.60146	42.4197
1277.54	2955.17	25.2643	2.16538e-07	42.9992		813.144	1522.02	1.13819	9.20728	38.72
1261.98	2937.82	25.1317	3.73553e-07	42.896		800.724	1508.57	3.48524	6.23956	42.3393
1264.81	2986.03	24.9388	3.96381	39.8497		817.351	1566.75	0.993928	6.84847	41.1054
1251.25	3023.72	25.0141	1.88125	41.4742		805.031	1852.37	4.55603e-05	7.20788	41.4581
1266.57	2987.97	23.6229	4.76924	39.2707		823.325	1786.72	3.24403	5.46553	42.4346
1288.71	3010.42	21.284	7.25044	37.5455		822.301	1363.38	0.000374804	9.3446	39.3785
1236.08	2931.2	22.2945	5.22543	39.7157		833.044	1532.6	3.09213	6.44471	41.0175
1220.64	2973.43	22.7782	4.89403	39.7116		812.908	1910.38	3.03673	5.43115	42.0016
1268.62	2973.14	22.8938	4.32185	39.9156		831.788	1698.16	1.32165	8.17671	38.8314
1252.11	3003.24	22.9576	3.71737	40.7594		810.5	1646.71	4.40533e-05	8.38078	39.6778
1288.72	3038.78	20.1743	6.74181	37.2657		823.84	1500.66	1.50636	6.87554	40.1859
1264.63	3081.4	19.6022	7.81196	37.1266		809.919	1593.58	4.38609e-05	7.71605	41.2125
1225.1	2933.68	27.1918	0.097876	42.6925		799.628	1897.75	3.45086	5.77651	42.1829
1247.36	3042.82	22.1542	4.85437	39.8709		818.751	1540.38	2.05077e-08	8.39765	39.0727
1261.37	2972.81	21.7273	5.96781	39.0549		841.178	1499.67	0.00415345	7.36772	39.8954
1256.29	3031.5	21.9261	6.16921	38.7415		806.808	1682.35	3.50835	5.1958	42.8125
1238.92	2981.38	24.9493	1.74058	41.9982		797.975	1605.12	0.985067	8.52545	38.0829
1218.87	3052.99	21.0453	7.84868	37.3456		810.103	1858.33	1.9694	8.86655	36.8963
1251.95	2942.55	22.9248	5.02562	39.2755		808.721	1504.29	1.99279	8.12326	39.5601
1282.3	2974.61	25.5255	2.66407e-07	42.9793		810.074	1676.79	1.25523	8.63947	38.9226
1247.27	2933.78	23.9194	3.63535	40.8495		824.601	1635.44	3.09854	5.79462	41.8869
1239.29	3010.04	21.4282	6.91622	38.1353		832.713	1685.89	0.000205382	8.48805	38.7586
1288.88	3077.17	26.0123	1.11534e-07	42.5961		814.155	1765.38	3.51208	5.08521	43.1076
1236.08	2950.41	23.7689	6.12856	38.8451		814.005	1353.55	2.64938	8.28937	40.7099
1251.05	3040.16	25.5962	0.179399	42.7512		806.292	1557.69	1.31024	8.57822	38.6321
1232.6	2954.16	27.4699	0.484648	42.7905		827.716	2075.05	3.32081	4.69692	42.9544
1254.65	2937.44	24.5558	2.8456	40.9344		833.561	2763.88	2.16422	4.60602	43.137
1250.32	2997.18	26.0322	2.14016	41.9891		806.902	1647.56	1.31128	8.84798	39.2173
1241.31	2943.53	26.2849	1.20631	41.8973		825.068	1596.5	4.79854	5.53462	41.8715
1243.88	3091.8	20.8776	8.15794	36.8399		819.318	1488.52	6.07345	5.31143	42.718
1287.78	3059.69	20.0148	6.65539	38.0191		832.342	1632.27	3.23965	6.01856	41.8645
1251.17	3030.07	20.1367	7.4043	37.7225		819.185	1552.95	1.34065	9.11477	38.179
1263.11	2970.89	26.0721	0.500541	42.692		808.119	1226.3	4.12657e-07	11.195	38.1225
1251.32	2946.47	24.1815	5.73768	39.4285		836.499	1642.33	0.00495776	7.25802	39.9952
1225.81	3062.61	23.8805	5.96484	39.2949		821.034	1578.26	1.29771	6.63931	41.2098
1275.33	2911.78	27.1285	2.93791e-05	42.8339		818.388	1870.54	3.91945	5.2045	42.8902
1219.09	2994.7	22.4501	6.50649	38.6183		806.688	1891.55	3.1045	5.83576	42.0224
1247.64	2980.38	21.2667	6.0013	39.0853		829.233	1246.4	4.80903e-05	12.4602	37.3334
1250.59	3014.46	24.2147	0.0930683	42.922		817.588	1655.41	2.44609	7.3113	40.5944
1258.38	2937.39	26.6051	1.17345	42.043		822.064	1643.68	0.700736	6.85895	41.5245
1279.09	2923.97	27.0812	8.41181e-07	42.8109		815.158	1668.15	0.219181	8.02618	39.8436
1258.23	2983.62	23.184	6.675	38.62		809.151	1356.32	0.000196538	9.0385	39.9834
1239.79	2961.49	23.4434	3.67195	40.7779		799.777	1664.42	0.00223858	10.6958	36.9438
1248.28	3075.36	26.3356	1.45255e-05	42.5211		829.723	1559.41	4.44234e-05	8.93271	38.683
1245.81	2969.94	22.56	6.70826	38.3243		828.108	1577.08	1.16657	8.22755	38.4114
1302.2	3118.5	19.1306	7.55149	37.6901		809.674	1353.32	3.44453e-05	9.19369	39.3132
1282.77	2933.96	23.3884	3.17444	40.9957		805.455	1545.56	1.21951	8.77924	38.5964
1257.86	3015.64	21.2162	6.15689	39.24		805.439	1731.02	5.44747	5.65281	41.6248
1219.35	3017.77	25.6244	2.58107	41.3956		810.331	1714.94	0.417487	7.11756	41.676
1268.43	2979.49	23.5874	5.13529	38.9226		805.73	1569.48	1.34833	9.23243	38.33
1262.78	3034.88	25.5699	2.52914e-06	42.7831		796.309	1562.54	1.19085	9.48833	38.2193
1262.56	3011.24	21.267	6.12058	38.2081		800.466	2008.01	3.45554	5.12827	43.0399
1285.27	2998.26	25.0519	0.690632	42.4282		807.134	1707.15	7.48571e-06	8.30368	38.7207
1229.7	2961.14	25.5398	3.93827	40.5171		810.536	1510.69	0.4036	7.73543	39.4541
1235.56	2972.66	25.2828	3.30981	40.9002		797.881	1768.93	3.83223e-05	9.08963	38.2154
1273.97	2980.85	25.4928	1.71182e-07	42.7799		820.648	1813.08	0.382178	7.01522	41.3563
1215.75	3041.24	27.2233	0.691508	42.5487		820.684	1535.26	2.78283	7.52047	41.1114
1218.83	2996.13	21.9881	7.06076	38.3098		818.881	1864.99	3.20059	5.73156	41.9978
1263.28	2946.16	24.1259	5.59714	39.0831		827.899	2143.85	3.50118	5.00108	42.7605
1198.64	2971.46	25.1102	3.54075	41.2206		809.126	1371.07	1.30067e-05	9.78616	38.7706
1236.97	3021.85	20.4654	7.35462	37.7854		813.533	1718.6	9.96102e-06	7.23557	41.5579
1258.49	3077.3	20.692	6.51067	37.7062		814.978	1512.25	1.74191	8.15907	40.1499
1266.16	2938.73	22.9284	4.99474	40.4488		797.951	1576.47	6.27483	5.4242	42.0746
1253.73	2920.02	22.4045	4.60233	39.7116		813.186	1552.86	1.26215	9.0547	38.4187
1227.78	3012.18	26.7172	0.304134	42.3635		807.972	1897.43	2.26923	6.05629	42.0103
1277.6	3004.43	21.6514	5.81204	38.2032		808.194	1408.45	0.379348	10.8966	37.6919
1244.53	2983.79	25.0571	1.7837	41.89		834.429	1519.08	3.56895	5.76625	42.3974
1256.77	2983.99	24.8958	3.14241e-06	42.8783		813.042	1694.19	0.000242197	8.31904	39.2053
1240.48	2967.19	22.3046	7.19317	38.4631		798.849	1594.13	3.16655	6.80814	41.5586
1246.7	2992.19	27.2109	8.01318e-06	42.6468		807.813	1578.38	0.971861	9.21345	38.2527
1283.66	2979.77	21.4958	6.67085	38.1058		833.898	1512.37	5.42244e-05	8.44509	39.3688
1265.24	2972.66	23.085	3.85174	40.0686		825.06	1450.08	3.10984	6.18258	41.8806
1255.37	3026	25.1322	5.46987	39.5098		810.668	1644.21	1.72022	7.62491	39.7716
1247.01	2989.89	21.0218	6.32757	38.0929		806.978	1586.98	0.98169	8.92541	38.0202
1251.4	2984	21.1963	7.0998	37.999		808.261	1557.97	1.92251e-05	9.99619	38.3334
1216.14	3086.57	19.3528	8.36147	37.0243		804.423	1539.07	1.26652	9.37209	38.6122
1252.13	2977.01	26.8469	3.56449e-06	42.7195		822.461	1694.46	5.51675	4.92638	42.569
1265.76	2979.72	24.3357	3.74873	40.8235		814.204	1499.46	0.0668629	7.91474	39.9441
1234.79	2969.89	26.5261	0.000493283	42.816		807.533	1740.49	8.68912e-06	9.05855	38.3549
1201.21	2978.22	21.7791	6.10785	38.7752		824.257	1701.47	2.92178	6.13233	41.1477
1230.39	3009.82	21.5813	5.19706	39.5534		820.368	1855.42	3.45543	5.89586	42.0565
1262.21	2928.97	26.7461	7.62506e-08	42.9234		805.439	1544.81	1.29233	9.69327	38.7062
1256.58	2967.79	23.433	2.88809	40.8713		832.712	1382.88	0.000252476	9.54516	38.5134
1223.81	2979.34	23.9141	4.45054	40.3317		812.655	1855.06	3.20003	5.7355	42.0143
1292.34	3015.67	24.5064	3.63401	40.4052		828.292	1516.79	2.41164	6.75156	40.9225
1235.49	2952.11	24.0612	6.26575	38.6105		800.928	1499.25	1.56379e-05	9.10447	39.9887
1272.33	3014.47	27.2823	6.01667e-06	42.2989		809.348	1425.32	0.344527	11.2661	37.2367
1251.59	3009.67	21.1723	7.53998	38.0945		830.168	1675.07	2.6694	6.87323	40.7248
1244.68	3076.3	25.2813	1.04462e-06	42.868		811.812	1650.89	1.36593	8.80488	39.1409
1207.56	2954.64	27.2936	0.00335815	42.7389		823.078	1691.87	2.81701	6.42258	40.9311
1291.27	3029.69	21.4156	6.19048	39.0246		806.588	1524.08	1.22867	9.10265	38.691
1236.38	2988.4	23.8086	5.83267	38.9767		808.153	1539.27	1.51918	9.78174	38.5155
1271.99	3024.79	20.0608	8.46589	37.0495		804.887	1862.45	3.20057	5.55412	42.0025
1249.04	3074.57	19.1824	8.74745	36.952		798.355	1411.25	7.07952	6.41258	42.3307
1237.32	3027.35	21.8162	6.37266	38.6255		832.407	1691.43	1.29766	8.12417	38.7541
1199.54	2967.53	25.2577	3.80475	40.445		830.647	1407.2	3.85882	6.23154	41.4809
1212.74	3055.64	20.6337	6.71532	38.1059		808.924	1529.79	3.85429	6.13429	42.5707
1259.93	2964.58	22.2649	4.09465	40.1667		808.748	1690.68	5.8717	5.17518	42.7787
1241.33	3019.37	23.2064	2.44656	41.4174		810.024	1659.24	0.000227519	8.25809	39.6832
1301.81	3102.84	18.8241	8.01704	37.2363		834.629	1706.06	1.41906	8.48899	38.8506
1245.45	2983.89	21.27	6.77148	37.8507		825.553	1738.05	2.93867	6.25853	41.3547
1237.1	2971.98	23.7506	2.55813	41.8219		838.199	1817.59	3.10505	5.43004	41.7351
1228.38	2977.01	25.9893	2.44692	41.1726		809.589	1486.99	4.22058	7.42143	40.0226
1253.05	2982.96	21.0278	6.7108	38.9115		806.209	1680.3	3.83249e-06	9.02608	39.1225
1253.42	2964.48	22.3879	3.9688	40.3054		800.659	1536.26	3.15959	7.65849	41.179
1265.63	2971.64	23.3535	4.04898	39.9525		795.966	1791.36	3.13604e-05	9.29885	37.7027
1260.8	3051.2	20.3819	6.1681	38.1047		810.744	1206.63	0.000779201	9.77816	39.3586
1269.72	3005.84	25.201	3.71585e-07	42.8255		823.559	1585.69	0.857217	5.95486	42.3603
1246.55	3095.19	19.2687	9.27128	36.2621		800.95	1702.46	1.28789	8.62386	38.9263
1251.83	2965.66	23.266	4.33682	39.7447		816.632	2153.62	3.33279	4.90712	42.7153
1258.59	2944.49	24.1481	4.62842	39.9275		810.62	1573.6	1.0143	8.72803	38.2243
1243.37	2993.53	26.8016	3.72745e-08	42.7017		811.23	1615.45	0.000227819	8.99435	37.9926
1239.49	2973.53	27.1185	0.000230687	42.4555		831.414	1637.2	3.313	6.26788	41.9535
1256.44	2978.78	21.097	7.1029	37.9622		806.739	1928.34	3.15554	5.23219	42.7676
1265.08	2945.96	25.2245	2.39334	41.1194		833.414	1575.28	3.83952	5.34123	42.6019
1250.75	2979.53	23.5929	2.47993	41.8776		832.053	1563.46	1.23545	8.43843	38.1764
1276.74	3023.85	20.4202	6.24816	37.9769		821.402	1754.45	3.73276	5.13474	43.2109
1235.09	3045.6	20.6616	7.10295	38.1077		823.818	2146.17	0.0108866	9.08524	35.5323
1233.38	2955.18	25.9335	1.15229e-05	43.0323		819.765	1790.47	3.58292	4.86367	43.1615
1232.96	2939.3	26.1231	3.90869	40.7548		825.871	1727.94	3.22263	5.88533	41.4779
1248.38	3036.1	20.5666	7.89553	37.1938		801.918	1845.66	0.000130398	7.25758	41.4464
1242.18	3028.93	19.8268	7.69718	37.633		824.107	1589.38	1.27379e-05	9.3678	37.8438
1264.56	3018.34	23.1295	6.5546	38.2048		789.635	1673.8	1.12518e-05	8.13648	39.614
1229.34	3026.13	20.2769	7.55403	37.6608		815.738	2159.46	3.33151	5.17462	42.709
1262.42	3084.95	26.3918	1.04776e-05	42.8632		805.913	1245.19	4.07034e-06	12.825	37.2433
1263.11	2972.18	23.3868	3.98673	40.0217		802.025	2053.57	0.548433	6.54763	41.9158
1257.14	2976.46	21.5396	6.68816	38.7774		819.07	1377.36	2.40989	7.3568	40.9162
1242.52	3058.93	20.6494	7.83166	37.2695		830.668	1395.6	3.25456e-05	10.3784	38.3514
1251.26	3019.67	24.1964	4.43195	40.0647		814.935	1650.21	3.73278	5.91272	42.142
1232.05	2961.97	20.9623	6.91823	38.3891		826.703	1378.1	3.14449e-06	9.50455	38.6267
1264.89	2999.41	21.8055	6.42752	38.4676		813.35	1620.68	3.58068	5.45763	42.764
1267.92	2938.37	22.6694	5.88222	39.0245		797.059	1653.7	1.16725e-05	10.8435	36.8413
1201.22	3002.91	23.3828	4.04315	40.7295		803.771	1343.9	1.4207e-05	8.74325	39.9493
1235.99	3022.48	20.7629	7.45379	37.86		802.377	1482.31	8.68895e-06	10.8807	36.7394
1242.7	3012.6	24.2849	2.75077	40.9393		831.003	1587.29	0.000554809	9.33234	37.8633
1271.14	3006.59	25.3612	6.11751e-07	42.5063		826.333	1661.67	2.73265e-05	8.21076	39.3235
1252.9	2973.54	23.8318	2.35009	41.371		818.228	1555.93	1.77868	7.49882	41.2136
1298.37	2989.98	22.3777	5.53411	38.9876		821.112	1463.46	8.74784e-05	10.5682	36.8693
1251.95	2997.9	21.5111	6.91116	38.5897		831.154	2242.36	3.06623	4.72764	43.187
1248.26	3022.78	26.7689	1.85445	41.3003		805.448	1694.36	1.34049	8.71838	38.8335
1246.63	2996.23	22.6674	7.52394	37.5673		825.851	1776.79	2.86572	5.896	41.4577
1298.03	3078.44	20.4663	6.17516	37.7218		804.187	1654.86	6.68788e-05	7.33799	39.9349
1233.11	3053.62	20.1325	7.12906	38.1404		812.697	1684.62	3.70153	5.22016	42.9849
1233.63	2923.69	24.1796	2.33979	41.4063		817.764	1434.46	1.3615e-05	10.4776	37.5852
1258.53	3060.6	23.847	3.01386	41.4124		813.349	1551.91	0.94552	7.18102	40.8977
1235.51	3013.16	25.1516	3.3477	41.1171		792.786	1518.68	1.27401	9.95361	38.6878
1239.92	3007.79	19.8734	7.84197	37.4189		806.709	1680.51	1.23204	7.41782	40.7129
1246.89	2930.71	24.0684	4.87405	39.8249		802.527	1653.62	8.70582e-05	8.51842	39.4633
1269.02	3077.46	19.3429	8.39659	37.1255		825.178	1643.39	0.000437552	7.54617	39.8589
1215.46	2959.66	21.3227	6.45442	38.28		832.556	1579.06	3.5638	6.59359	41.6278
1247.24	2970.51	24.3435	2.84948	41.3241		819.734	1492.61	2.70847	7.13354	40.4439
1265.33	3021.89	26.9945	2.91227e-07	42.9704		817.63	1950.22	2.36355	5.68246	42.6103
1250.61	3010.53	23.9537	3.87709	40.5295		824.23	1699.56	1.80009	6.60594	41.8505
1250.9	2982.88	21.8545	6.08325	39.3259		790.778	1637.57	2.39193	7.3122	40.4548
1269.44	2968.06	22.8604	3.71581	40.7024		809.297	1786.89	3.42398	5.53913	42.4931
1309.38	3026.02	20.3647	7.10919	37.2775		798.446	1644.51	3.22392	6.37325	41.864
1274.09	3039.37	20.9251	6.27351	38.583		830.296	1912.2	1.81754	5.91112	42.352
1242.85	3007.09	22.7884	4.5606	40.2407		824.849	1495.7	2.54867	7.51468	40.5723
1207.95	2981.49	23.955	6.45289	39.0735		826.404	2020.94	3.55886	4.82553	43.0809
1244.39	2997.66	26.4572	0.559941	42.8171		821.934	1754.76	3.0103	6.60112	41.5284
1229.05	2962.69	21.2462	6.25296	38.3552		792.139	1699.37	1.10458	7.75583	40.9274
1257.1	3063.16	20.1057	7.21384	37.2539		806.048	1531.9	3.7999e-05	9.07677	38.9192
1253.79	2976.65	22.2168	4.5342	40.604		816.997	1520.23	1.69765	7.18638	40.737
1252.58	3020.13	20.2558	6.77883	37.9371		830.985	1521.96	2.95854	6.64967	40.8493
1262.8	2993.11	22.5825	5.97163	38.7632		822.683	1771.53	5.14677	5.07504	41.9582
1227.41	3032.46	20.3423	6.98481	37.7303		807.226	1677.29	3.61513	5.39225	42.8862
1236.42	2976.96	21.7818	6.6556	38.0253		814.892	1511.69	0.0457898	7.9695	39.9733
1268.08	3038.53	24.9461	5.40918e-07	42.5954		828.789	1667.63	3.41995	6.08113	42.117
1246.18	3071.74	20.6235	5.85713	38.6576		826.494	1612.18	3.4707	6.3754	41.9357
1258.38	3060.31	25.4015	0.44161	42.5979		823.227	1681.33	2.42545e-05	8.41709	39.1856
1249.84	2990.99	22.0929	6.9885	38.4881		823.359	1788.96	3.23381	5.52135	42.4501
1222.24	2976.78	25.2582	2.52836	41.4861		809.624	1357.42	4.09528	8.67061	39.7381
1276.58	3086.47	18.7623	8.31809	37.0652		811.395	1427.99	0.000266736	9.74337	37.7159
1290.65	2980.67	25.2605	1.84444e-06	42.9748		818.872	1426.23	1.01577e-06	11.2945	37.2138
1238.56	3036.04	26.4975	1.02365	42.3933		824.051	1687.99	3.52453	5.45866	42.1288
1280.58	2975.25	24.2573	5.3991	39.4815		811.694	1537.97	1.00938	8.03821	38.6518
1256.94	2962.19	22.0002	5.21206	40.0243		791.674	1569.95	0.00466085	7.94759	41.0936
1215.22	2934.33	24.7186	1.47989	42.451		802.837	1733.17	0.661274	6.45586	42.1649
1230.86	3018.52	22.7343	6.61365	38.9362		805.337	1852.63	1.97181	9.47423	36.8536
1231.35	2908.13	27.1411	4.26668e-08	42.5691		829.995	1969.04	3.31429	5.33539	42.428
1240.05	3005.77	21.9983	5.48804	39.5723		813.023	1487.08	3.81447	7.39036	40.0513
1256.32	2979.1	21.4963	6.19238	39.2356		813.71	1984.5	3.29349	5.50411	42.4806
1228.17	2981.25	24.2889	5.35384	39.8203		821.473	1674.42	3.07682e-05	10.4101	36.704
1260.6	2985.21	21.6189	4.92082	39.3041		823.852	2031.97	3.39235	5.02912	43.0275
1241.46	3097.5	19.3971	7.52806	36.9804		818.5	1827.36	6.3812e-06	9.52164	37.4041
1268.18	3029.28	21.7451	6.48516	38.8037		815.358	1866.21	3.68514	4.74231	43.2969
1239.48	3000.47	23.2392	5.29366	39.8883		819.732	1343.98	2.47711	2.61194	40.0004
1237.17	3024.39	24.2896	3.39311	41.2198		814.31	1548.44	1.33316e-05	11.2398	35.6045
1249.38	3023.31	22.7659	6.48611	37.9294		833.524	1639.28	3.41188	5.2805	42.7665
1252.55	2955.61	25.8798	1.47586	41.9173		803.36	1553.23	3.36367	6.89293	41.3384
1258.74	2965.53	25.6014	6.39471e-08	42.6419		808.688	1804.51	3.92635	5.87035	41.9854
1251.23	3007.56	24.1525	7.69271e-07	42.7845		794.444	1699.72	1.31592	9.24758	38.6885
1208.1	2966.28	26.4462	3.56588	41.0274		825.148	1603.77	2.91347	6.31334	41.6463
1245.33	2927.29	23.6962	4.13947	40.3876		794.933	1542.26	1.839	9.94998	38.4072
1251.93	2943.41	24.3531	2.41481	41.2837		804.948	2190.4	1.00494	5.54932	42.3225
1261.14	3015.31	24.2955	4.10265	40.1915		798.207	1556.02	2.54975e-06	7.52615	40.9495
1214.6	2979.82	21.4839	6.15874	38.7341		829.913	1442.54	4.36649	5.39698	43.3398
1220.54	2970.55	23.6131	5.37696	39.9201		818.218	1713.74	0.345187	9.04563	36.9807
1231.62	2971.19	23.2072	5.08994	39.7266		820.774	1702.34	0.344816	6.53366	41.9974
1253.53	2983.5	24.1732	0.604268	42.8992		820.648	1807.92	1.22137	6.42155	42.0643
1205.02	3070.06	21.5055	7.02993	37.8578		811.369	1700.13	5.59316	4.9067	42.7983
1223.58	2980.49	24.2551	5.79294	39.1433		812.226	1540.91	1.74659e-05	9.06735	38.7553
1236.95	3024.68	26.4214	1.9859	41.8621		832.463	1508.38	0.0001303	8.54718	39.4668
1244.52	2928.21	23.4801	5.28754	39.2343		823.781	1574.82	2.9551	5.7924	41.3616
1251.07	3033.15	20.4555	6.7162	37.8714		811.007	1814.07	3.55703	4.93959	43.1519
1247.18	2856.47	28.2925	8.89741e-08	42.3938		817.302	1531.32	2.70491	7.34693	40.8104
1223.63	2995.07	22.4882	4.07637	40.3817		829.215	1709.39	3.60204	5.22544	42.2842
1183.05	2953.56	23.2149	4.64441	40.0557		819.66	1525.38	3.2621	6.96786	41.1632
1242.7	3035.43	20.1168	6.5889	37.8992		820.801	1771.26	5.91966	4.6604	43.0947
1227.82	2980.23	21.352	7.89275	37.9652		826.167	2001.24	3.38706	5.03573	42.9664
1276.42	2931.94	23.9404	3.07138	40.9794		817.282	1882.57	3.55202	5.10002	42.7504
1258.22	2937.53	25.0224	2.98038	41.3372		838.687	1525.36	2.7876	6.02817	40.6125
1238.96	2968.14	25.992	2.91573	41.0248		816.893	1876.79	3.78565	4.8245	43.3988
1214.55	2923.69	23.8369	3.84979	41.086		802.154	1863.39	9.18597e-05	9.89583	36.8869
1278.52	3086.72	18.8096	7.76497	36.9678		828.479	1251.36	2.55903e-06	12.1858	37.2115
1237.3	2936.14	25.6681	4.77074	40.4578		830.898	1552.63	5.15375e-05	8.99136	38.3905
1268.14	2931.09	25.3459	0.00535031	42.5904		789.034	1871.35	1.20879e-05	10.36	36.6545
1272.7	2970.97	21.6984	5.41601	39.3064		804.66	1826.98	0.483129	9.29446	37.4212
1263.98	2977.73	25.6053	1.37567e-06	42.812		815.61	1667.09	2.52346	7.39009	40.8183
1260.62	3084.7	21.442	7.79731	37.0264		811.481	1686.21	0.000578321	6.67742	41.4527
1246.94	2977.17	27.3925	7.47426e-08	42.7903		810.694	1643.49	1.81035e-05	8.0909	39.8456
1238.64	3006.13	24.4246	3.22502	41.5484		798.555	1724.78	3.39131	5.85343	42.2945
1191.06	3017.11	24.7103	1.39649	42.3412		820.747	1712.45	5.01003e-05	9.82477	36.5949
1248.57	2975.02	22.3127	5.30549	39.1719		816.74	1866.4	3.24207	5.29112	42.6265
1228.68	2954.44	26.3509	2.78058e-06	42.6314		796.531	1876.74	3.08494	5.95957	42.0316
1224.35	2968.07	25.2259	3.06374	40.7964		805.658	1759.44	3.01209	6.42648	41.5242
1237.73	2968.61	23.6301	5.63042	39.6867		811.168	1703.27	0.638146	8.38008	39.0022
1281.32	2951.14	21.711	5.1786	38.9694		824.792	1516.62	1.97586e-05	9.80373	36.6737
1245.34	3016.23	21.111	5.93063	39.1427		812.21	1706.32	0.0100436	8.65879	38.811
1221.4	2950.07	21.7692	6.42013	38.8795		815.71	1487.77	6.41044	5.14123	42.775
1215.48	2945.32	27.1881	4.30753e-07	42.7747		817.257	2020.01	3.14697	5.24683	42.378
1253.6	2920.32	22.3049	4.76682	39.6658		823.245	1601.7	0.00674784	10.027	35.6483
1238.37	2969.52	22.2737	7.43546	38.2543		812.64	1400.92	2.6664	8.45886	38.3006
1243.09	2921.53	25.6202	3.421	41.0546		827.521	1284.45	1.27774e-05	11.0115	36.7296
1251.97	3057.75	20.2241	8.25044	37.3907		801.025	1898.42	3.63278	5.54291	42.256
1222.55	3051.43	21.0208	8.01162	37.3501		793.51	1521.27	1.27795	10.0988	38.6112
1212.16	2968.82	22.8278	4.70735	40.2595		814.49	1618.09	0.000103541	8.93251	37.9728
1239.75	3005.68	21.6853	7.22657	38.4408		811.224	1918.81	3.33417	5.8534	42.3089
1265.29	2980.36	25.3859	4.15308e-07	42.8577		828.083	1421.92	4.00727	5.53468	43.0998
1252.2	2972.78	23.8847	1.43667	41.877		812.479	1985.87	3.58309	5.42456	42.5173
1246.35	2978.8	25.5063	6.98675e-07	42.8781		816.335	1550.84	1.32906	7.60147	41.2311
1215.2	3005.22	22.0081	6.36219	38.2652		805.618	1845.33	3.40836	5.3579	42.6835
1225.26	2941.97	25.3597	3.22032	41.5472		820.027	1406.17	1.04527e-05	10.3472	37.8825
1238.58	3009.86	21.5893	6.46012	38.1835		811.675	1513.21	0.00017705	8.58051	39.085
1228.36	3007.43	26.521	2.02374e-07	42.496		831.126	1667.66	0.00044014	7.37439	39.8864
1245.73	2941.35	23.0725	5.32251	39.556		809.899	1861.1	3.40095	5.8005	42.1027
1243.06	2946.77	21.3489	6.78702	38.5008		812.39	1215.03	5.95028	9.02166	41.3665
1260.45	3127.22	19.6933	8.51119	36.8877		795.521	1712.18	9.61393e-07	9.08521	38.6895
1276.68	3025.41	20.016	6.8986	37.9148		830.622	1747.27	4.06963	5.13466	42.5824
1261.24	2926.48	24.4331	3.3775	40.9079		822.635	1559.55	1.1991	9.07015	38.3066
1258.68	3129.21	19.8847	7.96213	36.9351		804.72	1559.63	1.50452	9.33588	38.2348
1247.26	2971.09	24.1516	3.38914	41.2355		823.75	1418.2	3.35122	6.38689	41.5381
1230.97	3011.56	21.4056	6.25798	39.0014		824.716	1654.69	0.0134504	6.90367	39.9935
1220.76	2967.69	22.8545	4.35876	40.5441		827.968	1510.41	2.81624	6.18718	40.8162
1213.01	2971.58	26.2981	2.15159	41.8941		812.839	1847.02	3.33255	5.36541	42.6716
1270.15	2987.91	25.5438	1.58012e-06	43.156		803.08	1438.56	7.04903	5.57715	42.6095
1273.45	2961.31	20.421	5.75096	38.6046		806.51	1638.08	1.90803e-05	10.5429	37.0915
1259.64	2997.72	22.0547	5.85317	38.951		815.841	1559.73	1.88168	9.75798	38.0859
1225.51	2933.84	24.1591	3.18819	40.7787		824.749	1806.41	0.64842	6.34128	41.8637
1225.03	2978.49	24.2585	1.28577	42.1079		823.318	1652.4	4.10782	5.01733	43.0212
1255.95	2939.62	23.1217	5.30706	39.4126		833.451	1574.16	3.68139	6.7603	41.4884
1249.46	3052.96	25.8597	2.17772e-05	42.5002		818.986	1676.49	2.54913	7.03556	40.7436
1265.23	2990.34	22.3855	6.78292	38.5363		800.05	1762.46	6.06244e-05	7.62686	41.1637
1257.13	3005.98	23.6522	3.36621	40.4447		810.56	1676.45	0.00018453	8.29307	39.5441
1237.76	2977.11	22.1062	5.52745	39.422		819.732	1639.41	1.64265	7.33082	40.4699
1236.15	2955.38	20.9892	6.90259	38.3752		833.676	1673.32	0.000121445	6.79919	41.4566
1272.65	3037.1	21.2048	6.9813	37.8558		800.998	1648.54	3.10238e-05	8.1158	39.6279
1260.58	3005.54	26.0205	6.26016e-06	42.9626		838.796	1490.1	0.318855	8.17301	39.6936
1294.37	3044.8	19.737	6.57915	37.2487		805.244	1674.91	0.00139464	8.54415	39.2873
1242.82	2885.35	26.9148	3.59372e-07	42.7564		790.534	1499.31	4.6721	7.70386	39.9876
1240.71	3045.47	25.565	0.00026482	42.8136		788.588	1526.88	1.38596	9.71141	38.5352
1267.91	3018.39	20.6464	6.03306	38.3		821.657	1355.4	2.44668	7.86735	40.7431
1207.33	2962.63	22.991	4.72529	40.2598		816.372	1553.89	1.22791	8.76918	38.2569
1273	2967.1	26.8331	6.01859e-07	42.6249		831.208	2861.94	2.36109	4.29942	43.1712
1234.23	2964.59	26.9409	3.01703e-06	42.9019		819.726	1644.15	3.45657	6.04794	41.9782
1256.53	3053.93	20.2859	7.69251	37.4279		820.877	1566.06	1.91792	6.99414	41.148
1264.05	3010.85	19.7371	6.99454	37.3803		821.1	1596.06	3.39723	6.34652	41.6921
1230.79	3007.16	23.2816	4.4115	39.9627		815.392	1499.89	0.162242	8.59522	39.8723
1252.42	3006.72	21.7642	5.91542	38.4814		797.722	1890.29	2.64317e-06	9.7727	36.7336
1246.6	3030.36	20.098	7.81713	37.8393		805.287	1555.55	1.30082	9.33848	38.3236
1250.18	3037.22	21.3419	6.86008	37.6439		818.897	1374.4	1.79163e-05	10.2546	38.9044
1262.19	2982.45	23.9808	3.75349	40.5785		796.125	1499.27	4.89808	8.10407	39.9889
1239.27	3047.34	20.5586	7.506	38.228		799.716	1760.87	9.20609e-06	9.22702	37.9936
1275	2978.7	21.7512	5.67127	39.1261		820.675	1642.34	3.10773	5.79462	42.6816
1245.65	2931.14	22.6472	4.39878	40.0766		829.07	1731.9	3.42784	4.55101	43.5756
1253.39	2939.08	23.7467	2.75011	41.7052		811.759	1486.92	0.000251258	7.48745	40.0229
1245.85	2956.18	23.9517	1.75414	42.1022		832.569	1891.91	1.32607	6.39675	41.7713
1235.16	2941.61	25.3945	1.72734	41.7073		827.684	1481.09	3.87745	4.89974	43.1667
1244.88	2978.14	22.5026	3.75203	40.7898		820.225	1410.75	3.12903	7.09418	41.6574
1236.27	2941.38	23.1538	5.24505	39.3594		807.603	1667.08	5.94355e-05	8.41918	39.4594
1223.75	2977.42	22.9054	5.31348	39.6864		810.328	1898.67	3.63418	5.05011	42.8577
1288	3019.32	23.5961	3.87615	39.9456		827.628	1560.28	1.25827	8.559	38.1937
1312.06	3077.94	21.2097	6.33064	37.2541		824.61	2321.55	2.89005	4.46204	43.4728
1236.58	2963.7	24.2885	4.49062	40.2026		803.526	1767.7	3.66577	5.10438	43.169
1247.28	2932.64	22.1231	5.11252	39.8294		830.284	1642.3	1.7813	6.54928	40.0034
1224.13	3071.92	19.6815	8.1562	37.0595		831.649	1782.84	1.33822	5.74566	41.8654
1248.11	3144.05	18.375	8.67551	36.328		805.733	1899.31	3.40243	5.47484	42.8043
1280.68	3009.09	21.3104	5.82641	39.3773		819.27	1364.33	2.51339	7.47538	40.5948
1234.14	2963.06	22.6346	4.68221	40.1804		803.824	1529.74	1.32382	9.34614	38.5416
1234.78	3026.61	22.5347	5.91603	39.0031		813.789	1680.91	2.6199e-06	7.83562	39.4637
1232.29	2955.26	24.0166	6.26022	38.8062		827.601	1888.9	3.16011	5.85447	42.1115
1264.29	2977.46	24.4153	3.85466	40.8025		808.939	1761.07	6.55241e-06	9.67502	37.8494
1237.47	3011.54	24.198	4.2363	40.6487		831.668	1721.62	3.39886	5.73853	42.3075
1232.63	2996.38	24.3935	0.956633	42.5114		814.47	1581.05	0.438012	7.75959	41.1359
1232.8	2958.09	23.2967	3.76507	40.5067		792.838	1558.86	1.2993	9.06513	38.3411
1258.97	3002.95	25.7496	0.327869	42.6409		803.476	1558.29	1.24362	9.27099	38.5232
1250.1	2935.89	25.272	4.05511	40.6706		803.351	2462.33	0.639681	5.4919	42.5945
1237.63	2973.91	21.7862	6.04443	39.0743		825.995	1616.74	1.17348	6.94657	41.3832
1251.9	2981.33	21.1617	5.86327	38.7219		815.799	1431.22	3.22441	7.27198	41.9035
1278.92	2994.53	25.3612	0.645358	42.3989		803.648	1558.3	5.24059	5.35651	43.0525
1262.05	2983.18	23.8477	4.96095	39.2119		825.487	1505.34	3.36224	6.05674	42.2936
1268.21	3081.07	18.8122	8.53759	36.9165		799.017	1511.71	5.2382	7.9382	40.0065
1276.13	3004.45	27.3114	1.06224e-07	42.2348		814.76	1648.68	3.57023	6.44111	42.0046
1226.73	2925.45	24.3932	3.81588	40.7188		810.627	1528.65	1.28243	9.61882	38.7818
1272.59	2945.16	21.1218	6.39524	38.6558		828.807	1752.35	3.93192	5.22332	42.4306
1258.24	3028.89	20.5973	7.86438	37.1234		807.87	1671.59	3.38304	5.53862	42.873
1233.81	2976.39	24.2495	5.69642	39.1635		811.266	1541.56	3.53839	6.02875	42.4282
1269.94	2977.54	25.2153	3.63631	41.0974		807.96	1369.3	1.2977	7.33164	40.6325
1246.41	2966.46	22.6366	4.26327	40.8051		811.059	1532.16	1.1563	9.52773	38.733
1267.62	2979.57	21.0797	5.53161	38.8001		801.966	1251.94	1.27144e-05	12.1727	37.3186
1233.37	2979.6	22.8487	5.40905	39.5486		800.501	1529.21	1.46835	9.75761	38.7342
1268.71	3016.49	23.8068	5.14384	39.7686		837.895	1654.67	1.75921	6.36124	39.99
1236.42	3056.05	20.4321	8.52382	37.2365		820.286	1697.06	1.45032	8.24745	39.0321
1266.67	3081.44	20.2298	6.7343	37.6496		809.804	1645.33	0.391571	7.82445	39.7467
1255.4	2956.64	21.0988	6.43719	38.6554		809.821	1651.28	3.28718	5.85503	42.0117
1245.66	2997.54	25.3008	0.0454767	42.6803		813.021	1365.79	1.25424	9.3946	39.2576
1234.2	2976.47	22.9366	5.8965	39.8779		813.574	1552.73	1.40904	9.68015	38.5243
1273.76	3109.87	18.8715	7.58084	37.3173		805.8	1196.63	3.61819e-07	12.0933	39.9041
1242.47	3030.97	19.7292	7.58877	37.6463		813.299	1361.3	0.00760478	10.5503	38.8655
1257.91	2930.4	25.0126	4.09186	40.2041		817.61	1511.65	2.09802	7.49035	40.0247
1265.97	3014.33	20.7217	7.52325	38.0299		807.311	1775.83	3.61026	5.05771	43.1012
1262.91	2995.61	26.0305	6.16405e-07	42.9205		825.171	1636	0.463125	8.95455	37.3886
1253.27	2977.67	23.9352	5.81391	39.0314		805.671	1914.67	1.19709e-05	9.75718	36.6652
1233.13	2924.33	25.3818	4.27816	40.2391		818.914	1650.62	1.69291	7.06294	40.428
1253.86	3008.88	24.2313	2.04032	41.4507		829.597	1417.83	3.04596e-05	10.6534	37.8336
1222.44	2956.74	26.2241	0.0310456	42.831		811.292	3143.92	2.2655	4.40256	43.3292
1254.81	3030.62	21.5533	6.50244	38.9025		822.737	1716.73	2.92904	6.80498	41.3597
1281.29	3050.88	22.0879	7.02937	38.2193		817.384	1980.66	2.49771e-06	6.69431	41.6724
1219.45	2939.65	26.5479	8.26187e-07	42.8062		825.088	1671.53	2.7599	6.61778	40.6489
1238.71	3112.28	20.0251	8.43456	36.6296		785.291	1505.59	2.14908	8.0233	40.7854
1251.05	2992.14	27.1701	3.0745e-05	42.6388		823.123	1696.51	2.93394	7.03641	41.2016
1239.14	2949.64	23.8263	1.73752	42.1596		812.633	1557.65	1.25951	8.71324	38.4082
1240.28	2997.38	25.6811	0.960303	42.5088		822.101	1764.7	3.73097	5.33394	42.4275
1280.32	3023.83	24.6056	5.03139e-07	42.8166		783.863	1512.64	2.07152	8.85394	40.1987
1244.24	3060.46	23.4695	2.61614e-06	43.1386		807.652	1861.34	3.7403	4.92847	43.3468
1262.98	3024.5	24.7892	6.9888e-06	42.9222		811.101	2074.71	3.38265	5.339	42.5685
1223.4	2932.6	25.9261	3.78259	40.5877		809.684	1672.24	3.43402	5.18729	42.8167
1248.97	3037.22	25.0851	1.74303	41.8202		815.861	1552.58	1.2147	9.1878	38.1926
1288.52	2952.03	24.6552	4.44694	39.8181		841.095	1642.35	2.16756	6.87711	39.9881
1244.2	2971.03	21.7343	7.51126	38.0989		805.649	1524.76	1.28371	9.25619	38.6513
1263.96	3046.74	20.7663	5.9737	38.3624		793.641	1765.72	0.000127021	11.4141	35.5284
1225.08	3054.04	22.5705	5.97664	39.1358		827.827	1557.89	1.17026	8.94206	38.3535
1285.77	3005.63	25.1152	4.92137e-06	42.4448		813.119	1370.55	6.27978e-07	9.97254	38.7162
1264.49	2984.97	21.303	7.01811	37.9482		819.954	1662.2	8.5839e-05	7.72794	39.6187
1241.39	2982.89	23.7625	5.06547	39.1195		817.463	1554.8	1.34641	9.16662	38.1421
1224.48	3020.4	20.8453	6.74081	37.9867		812.981	1511.89	3.72123	7.73771	40.0889
1264.32	2967.75	22.2235	4.14119	40.407		809.345	1729.17	0.000136282	9.21581	38.611
1260.73	3008.38	21.4011	5.69505	39.3046		824.579	1857.7	3.04844	5.25689	42.5319
1245.95	3021.4	22.2672	6.15409	38.8967		823.404	1468.92	1.50577e-05	10.3051	36.8863
1274.01	3022.2	20.1571	6.35226	38.052		824.942	1530.65	1.57017	8.54501	39.1124
1274.4	3115.46	19.1343	6.89299	37.3059		820.143	1651.44	2.54517	7.32703	40.5067
1245.16	3039.36	24.4608	7.88408e-07	43.1784		818.725	1589	1.23889	9.36468	37.8248
1244.19	3003.05	25.9881	1.28475e-05	42.8391		819.317	1376.44	2.87732	8.19114	41.2838
1256.93	3045.35	22.7779	6.39821	38.4249		816.586	1370.83	1.96625	8.08292	40.7818
1197.96	2980.03	22.1179	6.55433	38.8506		793.314	2042.41	6.7015e-05	10.3057	35.5448
1247.66	3004.16	21.6497	7.34135	38.1919		825.671	1701.94	2.99777	5.87628	42.1895
1239.01	3014.49	21.5662	5.53863	39.4993		830.852	1767.93	5.496e-06	8.60847	38.3014
1249.71	3016.53	22.6556	6.32033	38.0052		831.441	1523.02	2.01835	6.7049	40.7812
1234.65	2994.54	26.1651	0.00369162	42.8178		802.806	1486.9	6.75472e-06	8.31007	39.9594
1245.89	2959.95	24.447	4.00691	40.0219		807.8	1979.96	3.27059	5.52958	42.3098
1253.89	2973.05	22.6761	5.12677	39.2539		819.276	1711.56	2.3074	6.67804	41.0923
1260.3	3059.97	20.6096	6.9363	37.487		809.147	1777.73	8.71267e-06	9.62397	37.5724
1238.34	3008.19	21.9473	8.19815	37.4036		820.691	1667.57	2.9181	6.9144	40.827
1282.98	2959.18	25.9043	6.82582e-07	42.6632		810.22	1349.95	5.51895e-05	9.39693	39.4609
1211.82	2996.75	22.6275	6.19996	38.594		819.466	1668.69	3.18086	5.6558	41.9704
1274.17	2998.32	26.4973	1.33085e-07	42.4425		806.69	1668.17	1.33989	7.65219	38.9736
1279.55	3095.82	19.7821	8.21987	36.4529		825.737	1586.05	1.32436	7.36413	41.371
1234.99	3094.83	21.1327	7.42048	36.9029		827.926	1559.7	1.40238	9.14336	38.0506
1234.94	2923.45	24.1758	3.52984	40.5309		806.49	1679.33	1.40445	8.45431	39.1123
1288.53	2945.35	24.9422	1.57928	41.8108		818.307	1587.81	3.32464	6.47954	41.6248
1270.87	3059.29	20.4394	7.0372	37.3896		806.327	1513.37	0.811603	9.5215	39.2112
1227.68	2934.32	24.6953	4.36014	39.8576		826.047	1787.3	3.46639	6.22081	41.7743
1271.47	3044.28	26.9069	2.5813e-07	42.7551		819.936	1542.18	3.56955	5.96624	42.4438
1233.84	2976.06	24.2136	3.04976	41.2092		810.208	1556.82	1.40808	9.28604	38.5164
1323.88	2915.74	26.0942	2.81499e-08	42.5388		821.555	1826.88	2.92796	5.63747	41.8191
1254.65	2966.11	21.5624	4.67727	40.1051		820.143	1575.77	3.03961	6.63723	41.61
1248.18	2984.89	21.3506	6.25457	38.7392		821.127	1647.72	2.37748	7.3275	40.3922
1231.38	2947.43	27.0887	0.921327	42.4161		814.468	1541.01	1.49738	9.66838	38.2463
1222.29	2938.07	24.3642	3.97022	40.8992		819.773	1742.67	2.94777	6.08292	41.3624
1229.24	2997.79	20.226	8.50707	37.3226		815.737	1548.81	1.35393	9.04189	38.4664
1248.09	2965.42	22.0725	5.12975	40.1969		818.921	1668.32	8.72429e-05	7.51244	39.8441
1276.14	3021.34	22.6532	5.99776	38.0432		811.92	1570.35	0.931224	9.19931	38.373
1213.28	2996	21.8284	7.54108	38.3357		807.76	1530.78	1.11072	9.2796	38.554
1256.98	3028.95	20.1932	6.43014	38.0304		808.583	1885.73	3.26059	5.12444	43.2098
1239.84	2985.43	23.4578	5.95238	38.9643		812.608	1499.31	4.64188	8.37549	40.0001
1265.3	2980.54	21.1585	6.99851	38.0833		816.503	1553.51	1.34318	9.63088	38.5215
1253.58	2977.37	22.7845	4.77246	39.5627		811.083	2021.6	3.58958	5.14253	42.5577
1256.77	3025.54	24.8378	2.83601e-06	42.8659		814.341	1642.41	0.0587204	7.94984	39.965
1224.57	3015.13	26.6568	2.49889	41.0035		819.075	1737.25	3.35914	5.59133	42.3122
1268.7	3016.37	21.1821	6.02503	38.2429		795.315	1356.13	2.38558e-06	9.59935	39.8938
1283.04	3008.85	23.7718	0.000359703	42.7408		817.154	1344.08	2.37798	1.84518	40.0221
1244.6	2985.95	25.579	2.74302e-07	43.2101		821.545	1654.5	1.21438e-05	7.5814	39.8955
1306.05	2987.54	25.4006	6.63147e-09	42.8357		820.723	1499.29	4.33677	6.69204	39.9918
1252.37	3048.76	25.5842	4.98488e-05	42.9784		810.429	1695.38	3.68134	5.42962	43.0565
1234.22	2965.16	22.9529	6.03116	39.4524		826.125	1586.77	3.40085	5.99785	41.454
1237.98	3000.26	22.2329	6.80513	38.3759		806.273	1581.6	0.000609543	10.6439	37.5999
1247.73	3007.1	24.749	5.24674e-05	43.1269		822.985	1392.57	1.09245e-05	9.73164	38.5268
1279.99	3074.17	24.4879	4.10703e-07	42.5877		805.465	1590.09	5.86792	5.33251	42.1233
1286.08	3046.42	19.9673	6.78904	37.26		835.857	1546.26	1.20826	8.80896	38.5469
1275.14	2933.18	24.0127	3.34918	41.1323		808.752	1645.24	0.384957	7.73685	39.753
1276.73	2957.94	21.2981	5.74961	38.5945		802.231	1681.47	1.47344e-05	8.5036	39.4125
1253.1	2956	23.6794	6.10973	38.7333		812.41	1487.07	3.91286	7.39276	40.0466
1239.25	3018.8	22.6057	6.52696	38.9713		806.533	1676.38	1.39837	8.5827	38.9259
1236.31	3056	25.0255	2.34797e-07	42.9509		833.759	1705.98	3.33753	5.53498	42.1846
1289.5	2944.16	24.1997	3.18898	40.3955		817.336	1663.29	2.26536	7.39901	40.4771
1259.3	3039.75	20.9566	6.76072	38.3181		812.806	1680.23	3.22949	7.13411	41.216
1258.88	3068.9	20.7508	7.73843	37.7049		823.984	1489.3	2.42289e-05	10.4275	36.7619
1244.9	3043.85	20.7421	6.95402	38.1673		809.845	1540.38	1.26404	9.50369	38.3248
1232.07	3050.77	24.302	3.0891	41.1297		824.364	1670.95	3.08438	7.10725	40.9187
1273.43	2952.27	23.1528	5.6969	38.5081		822.094	1613.91	1.0113	8.57847	37.9292
1269.99	3007.77	25.8687	6.79799e-05	42.689		830.404	1487.91	0.000343407	7.70134	39.8509
1225.61	2930.83	27.0065	4.28169	40.7047		815.955	1490.05	2.0628	7.50995	40.3188
1272.61	3041.72	20.4767	6.59979	38.3094		799.868	1832.6	3.28033	5.5974	42.5883
1219.61	2957	22.9376	5.07962	40.2386		820.654	1835.08	2.98418	6.05671	42.0043
1245.74	2961.62	24.1061	3.16928	41.0908		822.24	1691.33	2.03782	6.6094	40.8572
1257.31	2958.42	23.2889	6.09626	38.6583		793.925	1655.02	0.00030075	8.35157	39.9326
1270.48	2924.27	24.2123	3.5771	40.74		823.779	1430.42	3.17471	6.71756	41.6788
1253.68	2923.82	23.6375	2.93527	41.297		822.253	1520.83	2.87285	7.0883	41.064
1265.91	2980.29	23.2053	4.70216	40.2358		811.308	1910.96	5.53037	4.79636	42.8603
1294.26	3106.32	19.4537	7.4722	36.4374		822.674	1569.13	3.20227	6.15912	42.5814
1210.4	2952.82	24.4288	5.31504	39.1114		812.711	1358.17	0.000576179	9.05993	39.2051
1240.34	3077.25	19.5138	8.1937	36.972		830.671	1494.37	3.26942	6.2373	42.1448
1260.47	2990.34	23.3613	6.96801	37.9451		821.161	1786.77	1.00226e-05	9.18848	37.8643
1249.55	2936.69	22.9563	5.58875	39.2335		823.024	1633.36	6.46829e-05	6.81662	41.8092
1248.85	2936.68	22.8226	6.41346	39.0854		818.248	1525.49	2.97128	6.48804	42.3547
1283.4	3018.09	24.6554	2.54029e-06	42.8375		800.452	1679.48	0.000113547	8.50591	39.4542
1243.3	2932.42	26.1088	1.90551	41.7224		807.393	1551.59	1.22756	8.2304	38.4082
1250.18	3028.4	20.4586	6.6577	37.8314		818.134	1401.62	2.89625	7.19586	41.5237
1208.14	3002.72	26.4344	0.142568	42.7801		823.316	1523.7	0.600311	7.65425	40.7287
1245.79	2993.95	26.3388	2.7694e-07	42.6368		814.408	1394.55	4.53361	7.26281	41.7118
1254.33	2992.8	23.3111	5.90512	38.8189		815.116	1450.5	0.000153046	11.2783	37.0802
1253.28	3002.49	23.7388	4.22513	40.2751		825.307	1747.46	2.87258	6.29849	41.415
1285.13	3008.87	26.2117	0.677076	42.2422		812.692	1445.53	1.91771e-06	11.7828	36.7198
1213.96	3070.37	19.6172	9.62306	36.8135		821.98	1550.48	1.18532	9.15346	38.4369
1261.7	3062.35	18.8578	8.76621	36.8534		823.697	1985.71	2.91159	5.33263	42.2791
1237.52	2921.68	21.7869	6.29856	39.3018		817.515	1686.68	1.11502	7.25745	40.6058
1251.7	2967.09	24.02	2.83977	41.2995		796.879	1763.08	0.849493	9.27249	37.6825
1223.32	2962.73	24.3154	3.57123	40.9438		801.35	1592.71	0.938666	9.58113	37.9888
1280.21	3035.22	24.1497	2.20703	41.5921		801.896	1927.34	3.4275	5.36817	42.856
1257.1	2946.01	26.626	2.41912	41.2146		818.034	1491.37	1.55691	7.93654	40.3762
1283.92	3109.78	19.4771	1.40393e-05	37.709		810.127	1487.8	6.0014	5.76181	42.7472
1252.09	2980.78	24.8052	1.65232	41.7253		828.587	1564.61	1.29289	8.686	38.4843
1228.24	2940.5	22.6734	6.21958	38.8491		810.388	1536.34	1.0392	9.40649	38.4429
1240.14	2964.69	23.2557	5.25295	39.6069		830.133	1652.24	1.8036	6.45312	41.6258
1243.85	2974.3	24.9237	0.340133	42.9781		799.016	1983.25	3.36438	5.71923	42.4289
1269.84	2965.76	25.301	6.94654e-06	42.5256		808.434	1599.59	3.28454	6.74891	41.7396
1247.84	2970.62	23.4955	4.88787	39.9009		814.595	1548.3	1.31143	9.158	38.4644
1224.95	2965.06	23.9123	2.56137	41.6211		803.413	1698.22	2.32248	9.04544	38.6275
1224.77	3004.69	20.2185	7.11846	37.5436		823.102	1781.75	0.00012643	8.90464	37.9852
1265.19	2914.39	27.1453	1.16451e-06	42.6743		820.634	1405.7	3.39845	7.57365	41.54
1266.47	2996.26	22.8391	6.1486	38.0055		820.363	1586.21	3.57021e-09	9.28717	38.259
1299.7	3093.13	19.3714	7.77839	37.3761		803.079	1719.75	1.51747e-05	9.49264	38.5186
1278.24	3016.21	21.0517	5.63026	39.5901		827.649	1699.68	3.57011	5.40448	43.0521
1244.48	3024.47	20.4335	7.40715	37.8606		836.539	1663.73	3.46407	5.64224	42.041
1265.36	2932.27	22.8333	4.43306	40.1938		834.221	1454.23	9.43638e-06	11.06	36.7714
1249.36	2965.09	22.5298	4.47783	40.3306		806.311	1646.59	1.75398	7.67094	40.3392
1259.3	3009.65	21.9236	7.99292	37.5245		831.38	1565.93	1.15033	9.30168	38.3683
1234.88	2976.12	22.9067	3.97298	40.7493		823.993	1931.94	3.49996	4.94524	42.8809
1266.68	3038.81	24.7415	0.0846052	42.6201		815.641	1500.6	1.79227	8.44195	40.219
1249.59	3003.87	28.1378	1.91636e-06	42.8808		821.709	1819.2	3.60677	5.4386	42.6648
1294.27	2976.76	26.788	6.02401e-08	42.5416		824.229	1522.45	2.64125	6.82881	40.837
1223.57	3013.21	24.6365	2.05775	41.7906		829.188	1762.05	2.7301e-05	7.18702	41.1759
1253.14	2930.1	23.2017	5.49684	39.2693		801.726	1949.73	5.23617	4.77119	42.8293
1252.03	3020.99	26.1989	4.93364e-07	42.7675		822.964	1953.23	3.48607	4.97391	42.8328
1256.52	2996.55	22.2868	6.31822	38.6024		818.896	1607.79	2.20775e-06	9.7536	37.5226
1239.84	2986.02	21.2159	6.37634	38.7026		799.081	1530.75	1.25529	9.65822	38.4776
1243.69	3077.79	19.3553	8.89213	36.8394		806.918	1615.89	2.93662	6.47181	41.7364
1305.23	2964.72	20.5042	6.03362	38.648		803.748	1541.24	1.36894	9.46024	38.5434
1240.24	3037.97	25.4422	2.65531e-07	42.6836		812.628	1569.2	0.876781	7.20452	41.2381
1253.48	2994.8	22.2428	6.95289	38.5571		813.462	1856.33	3.57781	5.34423	42.0523
1227.49	2977.06	24.0592	4.48477	40.2087		823.118	1714.62	3.31552	5.96094	42.283
1251.14	2937.39	26.83	0.966639	42.2071		834.055	1396.29	0.00982118	9.60654	38.4898
1244.64	2937.8	25.7621	2.54049	41.5894		806.352	1691.84	1.92851	6.36485	40.9453
1229.25	3029.4	24.5317	7.35526e-06	42.843		817.591	1661.28	4.94982	6.7019	40.868
1241.61	3032.5	26.2113	0.323022	42.7662		832.02	1915.21	3.78778	5.19522	42.2734
1262.84	3000.08	26.7537	5.6592e-07	42.4902		796.834	1418.64	2.58585e-05	11.6423	37.3762
1244.34	3064.14	19.0324	8.32342	36.7272		807.836	1823	3.5637	4.46661	43.7529
1244.82	2991.55	25.0205	2.1588	41.3936		835.941	1837.01	3.08198	5.39863	41.8089
1236.87	2990.37	21.2172	7.36411	37.9466		785.789	1264.24	4.55874e-06	11.8772	37.0881
1261.54	3055.48	20.9108	6.83611	37.4363		830.856	1504.6	2.8979	6.17548	40.7197
1219.57	3064.32	21.6004	7.4634	37.7718		834.781	2085.57	3.33564	5.09882	42.5957
1275.13	2975.88	23.5037	4.45777	40.4071		815.09	1821.87	3.25552	5.43434	42.5328
1250.89	3006.83	21.3524	6.78751	38.2707		817.211	1280.65	2.32115e-06	12.2266	36.4046
1240.6	2989.93	21.84	7.01094	38.6408		812.402	1703.11	0.882581	8.8035	38.5623
1238.6	2947.8	26.0929	1.31805e-06	42.8348		813.003	1654.67	0.00206861	7.5502	39.9995
1226.65	3154.22	18.9267	9.14449	36.5228		814.913	2243.89	3.56562	4.25178	43.7302
1234.51	3025.39	25.1894	0.483267	42.8654		819.933	1792	2.73738	5.94311	41.5207
1257.32	2984.79	25.7239	1.54296e-06	43.0071		833.712	1387.1	3.4125	6.97805	41.4134
1262.02	2944.76	27.3726	0.0069986	42.637		833.327	1559.85	1.10168	8.96978	38.3216
1227.58	3072.28	20.6715	6.72302	38.5132		819.971	1205.93	4.10753e-06	8.78728	39.3997
1239.48	2998.32	28.008	0.0401404	42.5836		822.792	1489.42	2.35511	7.23717	40.2941
1242.77	3009.01	20.076	7.10731	37.4811		814.079	1661.15	3.568	5.92017	42.1573
1260.35	3005.02	20.2198	7.62528	37.5333		835.038	1736.14	3.86037e-05	8.82925	38.574
1287.2	3120.87	19.1682	7.33642	36.7213		811.888	1642.32	0.00160313	8.03829	40.0546
1216.99	3051.46	25.3386	3.85474	40.5927		825.979	1570.84	3.97774	5.82554	42.8023
1260.69	3040.78	19.8112	7.86424	37.0279		818.581	1400.22	2.79423	6.83461	41.444
1236.96	3047.02	26.8817	2.62136e-06	42.6932		822.641	1699.28	0.0434551	8.74833	39.0615
1247.41	2986.21	26.2993	0.582015	42.4771		820.625	1548.08	0.869529	6.98008	41.0672
1251.63	3030.82	21.7438	6.48988	38.4892		811.689	2443.38	3.84489	4.11368	43.6553
1251.86	3028.17	22.1879	5.94837	38.9613		826.429	2450.03	2.25092	4.71801	43.2745
1300.9	2958.8	20.1723	7.25845	38.5953		792.908	1560.66	1.2719	8.511	38.4248
1241.04	2980.74	21.4663	5.87202	38.6838		824.709	1690.4	5.4668e-05	8.56546	38.8566
1251.37	3058.6	24.9264	3.12418	40.9368		804.516	1853.55	1.78587e-05	10.0188	36.9088
1242.33	3014.56	21.6342	5.16233	39.3959		828.792	1729.39	3.36212	6.52267	41.391
1241.15	3000.96	23.0797	4.63571	39.7245		825.286	1430.19	1.66299	7.17338	41.5657
1269.03	2988.77	25.7081	1.2671	41.777		816.745	1564.83	3.66676	5.48039	42.488
1250.39	3070.42	21.1355	7.16291	37.8428		820.364	3052.38	2.39483	4.37304	43.3436
1280.18	2940.56	23.0397	5.56436	39.5032		828.409	1626.06	0.856335	6.82727	41.4229
1249.2	2943.7	28.0646	8.40083e-07	42.5372		817.609	1503.26	2.15634	7.92629	40.3766
1258.46	2974.45	21.1487	6.61937	38.0106		814.367	2048.93	3.70038	5.25593	42.6525
1247.8	3027.49	27.4171	2.7368e-08	42.8094		799.153	1349.93	7.24885e-05	10.4534	39.3435
1245.33	2961.81	25.1695	0.956805	42.1603		795.73	1633.18	1.53795e-06	7.87051	41.3484
1268.46	2992.89	20.3379	7.4099	37.6875		831.456	1613.96	3.48556	5.99784	41.8976
1249.88	2939.6	26.4328	3.71029e-06	42.7606		814.573	1499.34	1.76775	7.17683	39.9892
1234.61	2990.64	21.0289	6.94809	38.7313		824.579	1487.09	0.020135	7.19031	40.0358
1256.18	2947.45	25.7313	0.0648133	42.7474		811.97	1469.6	6.69789	5.05339	42.8096
1267.96	2970.43	22.4451	6.09591	38.3274		806.233	1532.98	1.16647	9.88251	38.6711
1275.42	3043	20.5227	6.5917	38.2863		802.631	1476.9	6.16763e-06	10.7201	36.923
1238.19	2977.22	25.0674	3.93802	40.7387		805.655	1843.8	2.57868	5.98113	42.5065
1237.78	3019.89	24.3761	4.48945	40.1423		826.386	1575.86	0.926888	8.49743	38.0682
1284.48	2989.37	23.3036	4.60947	39.1724		826.617	1657.98	3.38566	5.3524	42.7559
1274.35	2985.78	20.8229	5.48663	38.9094		799.306	1529.37	1.22722	9.30832	38.5697
1228.91	2994.66	22.5339	6.45425	38.6697		820.143	1610.54	3.58209	5.86608	42.8279
1224.41	2965.63	26.5337	1.88576e-06	42.7794		828.153	1873.52	3.2164	5.49211	42.0614
1249.03	2970.05	22.8142	5.73822	39.5461		810.405	1631.56	3.23181	6.31613	41.8826
1254.09	2932.63	22.2539	5.22513	40.1027		826.709	1480.12	3.6241e-07	10.2134	36.956
1271.93	2966.48	22.7598	5.79448	39.7887		808.2	1693.85	2.72529e-05	8.85873	38.7813
1222.61	2984.66	21.6591	6.80222	38.892		807.091	1518.76	1.25811	9.66127	38.7168
1260.36	3037.89	24.8364	0.755326	42.6455		836.174	1362.38	0.000417102	8.28775	39.5278
1251.79	3034.8	21.9839	6.6158	37.5927		786.864	1536.39	1.49812	7.21242	41.9894
1276.9	2981.47	22.997	6.18703	37.8397		814.461	1905.16	3.27159	5.61358	42.1435
1299.44	3035.16	19.9186	6.85201	37.8343		822.396	1370.82	1.43842	7.4745	40.6965
1233.57	2999.56	22.3051	6.79637	38.4127		817.903	1711.57	3.02701	6.36242	41.0241
1244.88	2979.02	21.6959	5.46898	39.1146		820.736	1557.22	1.17335	9.09693	38.3429
1261.91	3019.41	24.545	2.5791	41.1038		799.453	1547.31	1.26204	9.48136	38.4483
1244.93	2969.63	23.4069	5.07131	39.633		809.584	1591.79	3.78951	5.59722	42.6685
1242.44	3036.99	24.2113	8.68656e-06	42.7544		817.686	1500.12	1.61969	7.50164	40.1582
1261.06	3069.27	24.6248	1.40001	41.8288		814.033	1499.42	1.76488	8.59875	40.0473
1263.91	2933.96	25.3923	4.29039	39.6581		795.791	1356.23	5.26157e-05	9.75075	39.8651
1252.55	3016.25	24.1913	3.77312	40.9056		826.231	1499.79	6.49567e-05	7.86504	39.8927
1228.52	2937.51	22.9282	6.11604	38.9187		820.272	1697.32	3.52549	5.42395	42.2341
1257.78	2969.58	22.8712	4.10554	40.3977		811.346	1781.3	3.16883	6.1557	41.811
1225.48	2969.89	24.3566	4.07283	40.1147		829.328	1521.48	1.577	7.00185	40.4983
1244.89	2977.32	23.7727	2.93693	41.2349		802.814	1358.53	5.76295e-06	8.26694	39.7079
1234.65	3007.67	22.8729	3.4601	41.053		822.402	1356.33	2.35483	1.87275	40.0049
1221.67	3001.67	21.8621	7.22845	38.1307		819.603	1501.84	1.81744	7.35487	40.276
1232.23	3054.54	24.8117	1.12554	42.0701		798.624	1781.35	4.95059e-05	9.32155	37.7802
1223.93	2941.01	27.0901	2.028	41.2615		818.679	1923.57	3.51946	5.45081	42.199
1284.91	3017.7	20.6908	6.04722	39.2028		810.243	1785.23	7.10681e-06	7.35517	41.3287
1264.94	3004.21	23.3587	4.08983	40.2856		812.59	1858.52	3.11241	5.57448	41.9748
1239.62	2927.51	24.871	4.91383	39.7569		822.151	1228.49	2.60572e-05	11.064	38.2223
1257.36	2926.06	22.2509	4.7766	39.9612		813.102	1907.9	3.51744	4.93126	43.3458
1246.68	2981.52	21.3786	6.77734	38.7786		831.794	1770.98	3.46711	5.29407	42.4949
1266.07	3033.6	19.9338	6.43204	37.8114		828.075	1540.98	2.76686	6.43155	41.0813
1233.07	3011.6	23.0904	2.71926	41.285		822.661	1350.94	2.90262e-05	10.3494	39.2952
1247.5	2969.68	23.3558	5.15955	39.6208		830.934	1477.54	0.000698127	10.1404	37.0168
1262.51	3015.93	21.0455	6.26362	38.0749		806.004	1763.59	3.59549	5.76628	42.5733
1249.4	3082	23.7237	2.88385e-05	43.0175		797.907	1356.14	0.000150423	9.92239	39.9986
1256.96	2937.51	22.1148	4.69865	39.7042		824.136	2291.43	1.92338	5.01506	42.6979
1260.42	3008.74	23.166	4.38645	40.1624		789.134	1421.63	1.29333e-06	12.3749	37.0608
1219.42	3024.12	25.6755	3.88342	40.8064		816.638	1487.02	1.73391	7.65373	39.9854
1209.93	3080.75	19.6457	8.93776	36.9672		803.922	1857.81	3.21782	5.67832	41.949
1299.53	2942.18	24.9117	2.40941	40.9188		814.518	1642.38	0.0223607	8.402	39.9834
1251.86	2972.71	24.9263	2.74523	41.5023		804.359	1513.87	2.95533	6.07504	42.188
1246.51	2962.71	24.8035	3.56118	40.4046		809.803	1689.31	3.68207	6.03362	42.3456
1258.05	3005.89	25.8794	0.120952	42.6649		808.226	1439.45	7.66058e-05	9.93177	37.4932
1276.27	2978.69	22.7861	4.18432	39.895		819.565	1685.17	7.3873e-07	7.84034	39.1955
1258.27	3141.3	18.2275	8.51892	36.4089		809.988	1426.43	9.3561e-06	10.4654	37.5344
1227.71	2918.6	24.2826	5.34634	40.2515		827.566	1865.7	3.09751	5.27071	42.0139
1279.5	2981.59	23.9836	3.64016	40.5619		789.338	1524.67	1.41315	9.7246	38.5824
1240.29	3023.57	24.4623	5.63455	39.1069		812.836	1546.97	1.2245	9.21765	38.2739
1276.83	2975.55	24.9636	3.10447	40.9252		823.357	1838.13	2.54075	5.29681	42.8857
1280.25	2980.01	21.3482	6.78293	37.9303		808.625	1427.48	2.58591e-05	9.66243	37.9714
1243.03	2994.03	25.3546	2.6407e-07	43.1028		833.449	1531.62	3.31506	6.66631	41.2335
1258.85	2971.47	24.1979	4.35902	40.492		822.052	1699.85	1.48077	8.94116	38.5003
1258.55	2977.07	22.2769	5.06454	39.7407		809.085	1504.66	1.29078	9.07091	39.1113
1242.82	2966.38	20.8023	7.0041	38.2232		826.914	1787.96	1.07478	6.21115	41.9325
1234.9	2975.36	21.5865	6.82132	38.8894		795.024	1874.93	1.14367e-06	9.87693	36.6942
1251.71	2977.01	26.47	6.78287e-06	42.5294		803.994	1404.5	5.12872	5.39562	43.3577
1237.62	2965.26	27.2336	1.11877	42.0668		796.264	1798.84	0.000402903	9.9131	37.4425
1248.63	3015.98	20.8323	7.50208	38.1752		809.413	1504.2	9.32313e-05	8.76808	39.6056
1249.15	3076.68	20.2055	7.91606	37.7325		814.511	1489.5	0.230154	8.04398	39.7401
1280.95	2984.67	21.013	5.89139	38.8415		802.565	1784.45	3.40759	5.23617	43.0655
1239.74	2987.93	25.5713	1.96117e-05	43.0446		819.533	1738.89	0.000178887	8.59104	38.6005
1244.17	2949.13	22.2164	6.05478	38.9148		818.682	1493.84	1.75374	7.82552	40.4723
1276.46	2995.64	20.1889	7.87173	37.5653		818.726	1558.65	1.21749	9.01837	38.3321
1245.39	2940.47	24.7398	2.81914	41.2768		803.906	1535.06	1.39935	9.44862	38.416
1224.34	2973.7	24.3624	2.27216	42.0121		816.003	1499.32	1.80655	7.61063	40.0019
1248.1	2990.42	25.923	6.76821e-08	43.1617		818.138	1437.05	6.01319	6.28963	42.287
1233.59	2976.84	24.191	5.16493	39.232		811.386	1499.2	2.61191e-05	8.97977	39.9609
1265.56	3010.28	23.1393	4.30279	40.2676		825.602	1356.3	2.53941	1.21098	40
1256.47	3015.14	24.4347	2.90652	41.0934		810.618	1595.46	3.06466	6.20547	41.5873
1256.84	2949.82	25.1069	9.08573e-09	42.7062		825.728	1460.88	1.73617	7.16637	41.7906
1219.82	2966.38	23.7192	4.24341	40.0166		797.04	1532.59	0.405359	7.65139	40.6455
1191.79	2922.24	23.2075	5.03475	39.78		803.303	1596.82	0.000405547	10.6354	35.4401
1224.27	2943.39	24.0262	5.32048	39.5226		811.98	1551.25	1.33198	9.24079	38.4021
1281.24	3146.26	17.5967	8.51339	36.1815		800.8	1524.89	1.29396	9.99048	38.5423
1225.48	2998.86	26.7191	0.154173	42.8856		823.312	1827.92	3.27906	5.73634	41.8631
1304.13	2948.49	26.0097	4.3359e-07	42.8276		813.751	1720.14	3.12931	6.11573	41.3265
1220.51	2977.14	23.8921	2.33906	41.8255		831.492	1762.8	2.94119	6.11019	41.5076
1252.35	2977.14	26.5787	3.1609	40.4663		807.602	1534.11	1.42887	9.81074	38.3681
1240.97	3076.64	18.9012	7.90125	36.7457		821.258	1772.49	3.72925	5.08922	42.4696
1288.6	3023.88	21.6333	6.28632	38.9398		820.587	1541.51	1.24573	9.48987	38.5304
1265.17	2947.52	23.3192	6.06271	38.633		817.437	1603.76	3.52338	5.91454	41.7061
1285.75	3009.98	23.0184	3.68628	40.1921		823.217	2071.05	1.81056	4.95356	42.7325
1226.09	3016.63	20.0131	7.21553	37.5431		823.71	1714.66	3.52087	5.24879	43.0299
1215.38	2994.75	23.1793	4.21323	40.6182		809.962	1540.44	1.1958	9.14413	38.6246
1272.12	2992.42	27.4967	1.57113e-06	42.5009		823.269	1513.9	2.2703e-05	8.42964	39.7314
1218.58	2920.12	26.1703	2.47131	41.1606		819.542	1659.55	3.54187	6.26335	42.0401
1225.47	3018.59	24.8126	1.39339	42.0406		820.614	1674.85	3.06074e-05	8.31588	39.1043
1259.43	2977.84	27.0157	8.39608e-08	42.8505		830.913	1745.88	3.47604	4.92407	43.0324
1244.31	2966.74	22.7791	5.52649	39.313		820.036	1568.28	1.15857	8.49484	38.3077
1245.72	2934.87	23.6115	4.51143	40.5418		822.128	1525.84	1.37697	8.90824	38.9082
1255.11	3044.44	21.4275	5.51098	39.4704		829.044	1723.13	2.88382	6.62325	41.3843
1226.48	3074.05	25.0646	0.441294	42.7019		814.742	1499.61	1.67309	8.706	39.8995
1276.08	3031.47	25.0687	5.22114e-07	42.9653		799.256	1684.05	0.748715	7.66506	40.7277
1268.55	3041.73	20.0533	7.95891	37.0494		803.932	1817.03	3.38842	4.79789	43.0795
1232.78	3002.73	22.3622	7.54645	37.5868		819.83	1667.36	3.81373	5.14756	42.9724
1227.13	2970.34	23.5521	3.66288	40.9446		842.185	1539.25	1.2654	8.67834	38.9207
1268.91	3035.89	20.2172	7.72959	37.0638		814.259	1643.64	7.61269e-05	7.98763	39.4447
1265.73	2991.1	26.3976	4.12102e-05	42.4733		799.684	1613.83	0.000142159	7.41448	41.9089
1197.49	2976.12	21.7803	7.56354	37.9526		812.448	1359.84	1.28838	9.77476	39.5314
1267.04	3097.35	19.1112	8.3585	36.3598		811.777	1538.4	1.17941	9.0906	38.6682
1251.08	2983.63	25.8874	4.63353e-06	42.9762		825.475	1650.92	0.000468944	6.90762	41.3994
1244.81	2929.82	28.2203	1.80346e-06	42.6045		823.806	1675.18	4.90614e-05	10.2547	36.9286
1232.89	2927.19	22.5649	4.93737	40.025		824.168	1575.29	1.87285	6.46135	41.2663
1253.37	2982.04	26.353	3.02529e-07	42.7712		809.783	1685.44	0.00103201	7.90038	39.3875
1224.82	2951.84	25.7185	2.70933e-07	42.8781		827.453	1609.96	3.28727	5.82557	41.7913
1251.21	3025.9	19.9372	7.54524	37.6998		810.191	1734.15	0.632202	7.01056	41.8129
1268.33	2962.31	22.3573	3.96606	40.0248		814.094	1707.23	1.72638e-05	9.04634	38.9025
1209.06	2972.01	23.9874	2.13563	41.9902		808.739	1407.79	0.000372342	10.7753	38.0656
1243.12	2969.2	24.2706	2.47713	41.2215		811.08	1555.15	1.35194	9.34325	38.3137
1221.5	3108.13	19.8275	9.246	36.5709		819.294	1607.12	0.000209467	7.78931	41.2292
1238.5	2963.43	23.8652	5.27699	39.8815		826.063	1705.5	2.66003	5.91599	42.1111
1256.61	2970.44	23.2246	5.38861	39.7464		810.15	1587.79	1.07066	6.76655	41.3217
1242.5	3024.15	25.2978	1.15499	42.2291		820.2	1667.01	3.42197	5.67777	42.8638
1195.42	2933.96	25.0799	1.08643	42.5062		805.266	1370.47	3.16323e-05	10.3613	39.0728
1242.16	2969.39	24.4065	3.29473	41.2918		824.444	1601.93	0.151306	6.75857	41.1565
1230.15	2940.11	25.0137	4.50238	40.1097		836.984	1367.49	6.86093e-05	8.36086	39.3439
1283.34	2961.4	25.2681	4.90981e-07	42.5196		798.987	1532.91	1.38013	9.76458	38.6704
1274.28	2931.57	26.1439	5.24236e-07	42.7232		802.997	1559.54	1.33666	9.15703	38.0993
1256.78	3023.54	20.0162	7.20248	37.795		806.816	1378.39	0.000951411	10.1057	38.5574
1247.51	2989.63	21.4248	5.64001	38.8467		841.679	1738.82	3.43386	5.33856	42.3235
1257.89	3099.55	19.6	7.60457	37.4043		818.823	1972.4	3.29934	5.29388	42.3103
1274.5	2927.24	22.8097	3.67321	40.2005		817.874	1649.27	3.52666	5.35846	42.7655
1202.85	2987.68	27.7006	1.74595	41.9528		815.538	1831.31	5.36309e-05	6.77837	41.3337
1249.71	2982.4	25.074	1.62064	42.014		810.288	1642.46	0.0268612	8.11154	39.9704
1265.17	2942.25	22.9646	5.08839	39.1889		817.707	1520.39	2.64632	7.21745	41.0369
1272.52	2937.3	24.6483	4.13879	40.5078		816.362	1495.21	2.28932	7.62604	40.5337
1243.43	2985.17	21.5272	6.72332	37.7829		828.263	1770.76	2.93483	6.04178	41.5416
1282.41	2916.9	25.2197	0.00366439	42.8134		799.46	1936.01	3.4271	5.72677	42.4111
1253.22	2938.2	23.7964	2.25791	41.6799		825.849	1737.03	3.33913	5.93144	42.3139
1245.24	3015.49	24.4376	1.51005	41.881		811.982	1689.99	0.000704865	8.95881	38.8165
1252.88	2954.47	23.686	6.34501	38.519		821.197	1573.73	2.57441	6.495	41.2589
1235.06	3004.78	23.2406	4.556	40.2391		817.265	1482.85	3.79616e-07	10.3422	36.9233
1259.42	2950.01	25.8931	4.59396e-06	42.7497		828.6	1682.03	4.22182	4.71685	43.1209
1236.6	3047.27	21.2079	7.21	37.4115		826.19	1498.52	9.24265e-05	10.4175	36.6338
1266.58	2963.12	25.0342	1.4677e-07	42.907		816.491	1417.76	2.74786	7.47028	41.7054
1253.57	3055.32	20.3621	6.99372	38.0735		834.851	1580.45	1.34905	8.20167	38.1681
1244.19	3009.99	23.8425	3.74451	40.4209		823.507	2086.52	3.06301	4.85434	42.423
1241.49	3009.93	24.9062	5.37775	40.0021		807.169	1348.3	0.000978859	8.88017	39.5679
1261.73	3044.63	23.0074	6.7355	37.4934		814.017	1499.68	0.000265391	8.38712	40.093
1263.42	2989.97	25.3795	2.21765	41.4375		828.554	1674.46	2.84737	6.73048	40.9084
1243.07	2975.42	23.3888	5.4367	39.7642		820.256	1600.92	0.997905	9.26609	37.9141
1282.94	2991.16	24.7558	1.91303e-05	42.7947		817.858	1707.55	1.72006	6.63014	40.9747
1216.19	2976.33	21.5962	7.10584	38.6782		800.708	1363.48	1.82442e-06	9.64752	39.3802
1204.8	3043.49	24.3145	3.69821	40.7745		806.052	1541.78	1.26442	10.0646	38.4444
1234.16	3095.38	19.8031	7.88671	37.3166		804.528	1621.63	9.3355e-05	7.82226	41.2954
1268.84	2956.31	25.7541	4.15458e-07	42.5595		809.821	1499.35	0.800434	7.8734	39.9899
1234.15	3007.99	21.2922	7.07273	38.2265		817.271	1804.85	0.978149	6.39616	41.9293
1238.33	2972.3	23.3141	4.32082	39.9369		811.039	1609.83	3.50597	6.35445	41.8048
1243.11	2927.62	24.452	3.49229	40.8599		837.78	1773.75	2.7512	5.98461	41.6
1285.33	2964.98	24.5725	5.32e-07	43.1486		804.409	1564.74	1.19351	8.80677	38.5019
1229.85	2952.73	27.667	6.01991e-05	42.665		832.799	1365.4	5.64236e-06	10.4133	38.7846
1251.11	2979.57	25.0867	4.85639	40.0002		781.233	1517.13	1.22343	9.49361	38.8031
1261.57	2964.82	25.2787	3.33327	40.6949		828.982	1484.62	0.000265534	10.2324	36.8862
1316.85	3084.8	20.3659	7.36338	37.0869		822.741	1552.75	1.19574	9.54552	38.3265
1279.96	2975.36	24.419	6.45263e-05	42.6159		809.921	1523.73	1.21878	8.96617	38.9748
1227.31	3008.99	23.6839	1.51608	42.0087		798.606	1499.14	3.09705e-07	12.5457	35.7671
1259.92	2971.23	23.6273	3.8195	40.1589		811.42	2185.97	3.31529	5.09041	42.7704
1225.46	2989.6	21.7139	6.96563	37.8024		812.399	1269.22	8.5417e-05	10.9574	37.1925
1271.69	3044.46	20.6644	6.68795	38.2061		831.565	1693.68	8.28036e-05	8.19201	38.8699
1232.43	2947.82	24.7087	5.64493e-07	42.8354		825.375	1667.46	1.36861e-05	7.45763	39.939
1237.67	2953.02	25.5992	6.90542e-05	42.7463		805.692	1442.07	0.000742805	11.3502	37.2571
1272.43	3016.49	21.2134	5.06482	39.2684		812.539	1553.21	1.27518	9.24766	38.3745
1265.83	2997.19	25.7438	3.33519e-07	42.608		810.732	1202.73	1.53533	11.5038	39.5035
1273.75	2981.06	21.898	5.9494	39.2852		819.087	1855.64	3.22139	5.75924	41.9708
1228	3026.95	21.9025	6.43294	38.6337		825.422	1689.09	2.65993	6.35043	40.8762
1240.62	2999.01	21.6162	6.86362	38.2667		822.436	1451.38	5.91905e-05	11.2152	37.0668
1224.12	2969.52	23.3309	5.93263	39.4817		803.312	1530.56	1.19654	9.7868	38.7332
1236.37	3007.21	19.7449	8.42558	37.4709		828.047	1499.21	0.000314083	7.63072	39.9857
1237.17	3039.4	23.1106	5.80846	38.4749		805.528	1514.26	1.42315	9.62443	38.8079
1252.38	2944.96	27.2842	1.22189e-07	42.6529		800.373	2186.83	0.000300486	6.09978	42.2876
1232.83	2926.95	25.0219	1.5658	41.8726		808.762	1542.35	1.16376	9.55652	38.5315
1295.24	3024.72	19.8869	8.22303	37.0954		803.214	1548.24	1.27229	9.54313	38.4164
1255.44	2982.31	20.9177	6.40998	38.664		810.591	1556.27	1.16499	8.61331	38.4618
1238.32	2992.28	25.318	1.827	42.0641		815.331	1748.98	6.17762e-05	8.99766	38.008
1258.19	2971.47	23.0816	4.84683	39.7651		818.97	1527.34	2.8622	6.71239	40.9263
1223.31	2956.46	22.5187	5.07972	40.0082		803.62	1560.41	3.09309	9.15911	38.2785
1232.01	3008.09	24.5736	2.34271	41.6276		812.041	1802.93	1.50486e-05	9.18401	37.6127
1255.77	3118.18	19.7274	7.8983	37.5887		820.617	1727.75	3.53536	5.59806	42.3324
1234.78	3011.21	22.9473	7.24815	38.2552		814.187	1618.74	3.09367	5.94625	41.8044
1227.74	3120.56	20.5539	8.76033	36.9579		828.678	1697.47	2.60027	6.24458	40.9562
1214.3	3005.77	22.2982	6.05395	39.5677		818.27	1697.93	2.50546	7.23878	40.8825
1235.63	2970.19	24.5054	3.89496	40.5692		804.73	1562.29	1.37527	9.19279	38.4484
1223.96	2926.75	24.8164	5.73719	39.5424		807.698	1543.41	1.21893	9.22167	38.5589
1236.11	2840.36	29.1982	2.41743e-06	42.3625		823.388	1581.75	3.74976	6.259	41.631
1245.14	3001.46	23.8093	0.00205344	43.051		818.524	2056.5	3.0478	4.72987	42.8281
1281.42	3045.76	21.8483	4.46942	40.0762		815.58	1515.75	1.88554	7.12797	40.6669
1240.86	2941.05	27.1064	0.642775	42.0935		797.775	1959.93	3.51003	5.62873	42.4916
1215.81	3011.72	26.1981	7.96988e-08	43.0503		802.461	2637.27	1.45101	4.96704	42.7011
1235.44	3021.2	25.5531	2.20093	41.5812		806.63	1845.16	3.14457	5.47361	42.5046
1250.88	2987.71	25.5178	2.02867	41.6992		819.935	1516.99	4.68401	6.70932	40.5163
1238.27	2981.36	25.3467	1.18453	42.6504		803.214	1796.5	5.07162	5.06058	43.0968
1235.95	2930.3	24.1935	2.66814	41.4915		825.927	1500.86	4.49646e-05	10.44	36.5946
1247.92	2936.4	22.76	6.14544	39.3289		807.134	1719.7	3.35894	5.36433	42.907
1230.17	3009.57	21.7753	7.12415	38.0712		841.152	1658.07	0.383735	7.22056	39.7489
1206.64	3007.18	25.033	3.56636	40.8595		836.773	1949.79	3.36626	5.16653	42.31
1231.22	3018.56	23.6483	5.14522	39.3644		806.001	1344.14	7.85299e-05	8.8985	39.8017
1293.86	3043.7	24.1066	2.39369e-08	43.0633		820.365	1356.34	1.84782	2.74518	39.9923
1267.49	3024.62	24.7212	1.99641	41.3997		823.311	1690.17	4.44349e-05	8.24796	39.2662
1269.56	3011.38	23.27	3.91546	40.4678		815.485	1571.19	1.71227	10.1551	37.8353
1269.3	2974.95	22.0766	6.4722	38.3892		829.882	1673.35	2.46292	6.20137	40.3729
1255.72	2998.02	24.0862	6.54479	38.6578		819.539	1643.06	4.18416	7.00697	39.8289
1269.33	2995.61	26.8725	1.3267e-06	42.8392		828.175	1406.62	2.89729	6.56268	41.5087
1250.28	2968.09	24.0427	3.8394	40.3173		805.635	1575.44	3.49078	5.60231	42.5613
1262.77	2978.55	24.087	4.40063	40.3872		811.768	1562.44	0.927797	9.76242	38.3996
1254.71	3008.02	21.7444	5.55253	39.3614		822.609	1707.48	3.73652	5.58324	42.3055
1285.96	3000.67	25.0455	0.520299	42.4387		805.556	1654.96	6.14611e-05	8.21774	39.879
1237.77	3054.46	20.3986	7.90805	37.2668		785.884	1331.86	3.13546	7.31772	42.472
1274.44	2935.63	23.1561	4.55672	39.4808		818.795	1710.7	2.55617	6.70755	41.1217
1268.06	2962.55	26.0387	0.00373539	42.737		845.934	1569.35	1.32793	8.61525	38.2062
1262.97	3122.85	19.6417	7.55968	36.6119		831.287	1633.93	3.61938e-05	9.85743	37.3316
1279.82	2996.41	25.6154	1.61362e-07	42.9165		819.722	1577.3	1.44717	9.27251	37.9736
1284.39	3036.99	21.1771	7.106	37.6069		801.418	1857.11	3.5919	5.32785	42.776
1248.49	3001.42	26.639	1.65536e-06	42.9096		824.914	2067.89	3.4535	5.22546	42.6148
1293.32	2941.8	21.2293	5.45332	38.854		816.341	1356.31	0.000890908	7.77259	39.9866
1253.03	2984.5	25.9065	1.80172	41.7417		813.949	1809.18	2.90641e-05	9.28371	37.5264
1217.53	3016.5	21.0542	6.84704	37.9295		812.172	1542.86	0.906645	9.621	38.5379
1256.8	3010.01	23.1204	3.56812	41.108		807.017	1696.27	4.71824e-05	8.77785	38.6091
1241.01	2943.76	25.0208	2.82823	41.5502		824.528	1791.44	3.38032	5.37387	42.4806
1256.21	2972.23	25.7826	0.938963	41.9912		813.782	1460.12	8.97603e-06	11.3351	36.9011
1235.86	2909.25	28.0077	9.30357e-07	42.6365		819.135	1704.73	0.0265883	9.87714	36.6308
1244.3	3103.68	20.8986	6.65067	37.8973		813.908	1783.44	3.52835	6.34676	41.7715
1257.59	3047.53	20.3931	6.78667	38.1583		825.788	1466.95	0.000102971	10.7837	36.9542
1300.27	3015.57	26.2236	0.259517	42.4629		820.299	1506.68	0.000120552	8.74802	39.1799
1232.51	2992.55	21.1607	6.49965	38.6413		807.291	1558.32	5.84328e-05	10.1594	38.0881
1226.51	2920.05	24.2483	4.84059	40.3398		803.206	2442.21	1.36858	5.31936	42.9036
1237.54	2989.07	24.9382	0.360451	42.5692		798.546	1772.84	9.12356e-06	9.81963	37.8468
1253.85	2982.64	24.2506	3.68086	40.6488		810.679	1657.93	0.409149	7.78466	39.7382
1255	3114.54	19.6335	8.26149	36.6704		815.321	1273.97	0.000302298	12.5058	36.4193
1262.95	2989.13	23.3697	1.41179	42.2138		823.871	1652.89	1.72533e-05	8.48687	39.4816
1215.4	2970.14	23.4918	4.82657	39.6533		817.597	2047.65	3.41169	4.81793	43.0039
1257.16	2946.6	26.326	3.68297e-08	42.9652		813.475	1652.52	0.870771	8.42031	39.1813
1241.29	3022.97	26.6738	2.87556e-06	42.913		814.886	1788.3	3.09645	6.1411	41.6778
1239.02	2960.22	22.8413	4.5867	40.5232		818.797	1655.43	3.15266	5.8665	42.7569
1243.58	2969.38	23.8298	3.90168	41.1905		809.918	1511.77	0.000171927	8.42191	39.4013
1251.51	2995.57	20.5973	7.41348	37.6077		810.954	1448.1	3.32403e-06	10.793	37.0527
1232.14	3066.32	19.1547	9.2826	36.5673		816.2	1283.29	7.53919e-06	12.2307	36.3263
1227.99	3056.61	19.6764	8.42005	36.7458		817.255	1648.31	1.62829	7.50346	40.3805
1243.72	2981.94	22.1272	6.26426	39.2603		840.181	1520.34	1.27573	8.95488	39.0266
1227.91	2992.19	22.8425	7.48353	37.6669		814.159	1344.67	1.69565	8.89043	39.8048
1249.06	3001.39	23.2213	5.15911	40.0074		825.463	1234.9	4.89228	7.39341	41.7329
1240.43	2984.27	21.4716	6.81604	37.8383		809.712	1500.62	0.229623	8.06037	39.8126
1258.36	2979.81	24.474	3.33079	41.1358		827.92	1541.58	1.3477	9.50864	38.2693
1221.47	2961.78	20.8166	6.51929	38.5067		816.799	1234.6	0.00024448	11.6044	37.8666
1256.27	3073.03	20.4662	7.2792	37.7253		817.246	1678.37	3.89069	6.04372	42.1974
1224.95	3011.96	23.193	4.67583	40.1376		797.517	1658	3.21087	5.98747	41.9556
1211.09	3011.91	22.1012	5.38991	39.297		791.593	1779.06	2.84338	6.47517	41.6833
1232.35	2957.85	24.0846	3.64602	40.822		813.798	1562.02	1.33153	8.60313	38.3539
As 140-p 01094 Kariarchaeia						Gerdarchaeia
Baseline fluorescence (a.u.)	Peak fluorescence (a.u.)	Left-side (ascending) peak width	Right-side (descending) peak width	Peak temperature (℃)		Baseline fluorescence (a.u.)	Peak fluorescence (a.u.)	Left-side (ascending) peak width	Right-side (descending) peak width	Peak temperature (℃)
652.309	3080.76	2.67639	24.0823	29.8605		552.515	4042.67	26.5283	4.33375e-07	33.01
602.377	3096.93	4.28734	24.7942	30.9833		538.939	4308.77	26.1908	2.90701e-07	32.9974
677.66	3084.99	4.75782e-08	24.7303	29.9998		561.704	4075.36	26.2477	3.20682e-07	33.0459
688.225	3074.57	6.59146	21.0315	32.903		522.463	3945.7	26.8466	6.80895e-08	33.0286
608.594	2932.59	2.98294	24.1949	30.4626		555.46	3917.58	26.9266	3.60708e-07	32.951
711.447	3136.73	0.074999	22.4262	31.5233		545.139	4009.92	26.7973	2.64193e-06	32.9904
653.443	3062.36	2.2873	25.888	29.1031		548.631	4025.46	26.6984	1.35452e-07	32.9858
714.231	3056.7	1.6857e-07	24.5367	29.9939		535.91	3836.8	27.5719	7.01431e-08	32.9777
695.224	3226.42	3.56602	21.4774	33.3465		533.946	4096.6	26.7571	1.0186e-06	32.9869
749.017	3072.74	9.30634e-08	24.3687	30		555.837	3991.49	26.172	2.12399	31.9027
654.389	3197.76	2.22643e-06	22.8239	29.9977		564.349	4147.41	26.3252	4.29234e-07	32.9944
648.038	3146.61	6.10676	20.3352	31.695		589.298	4207.96	25.873	1.55909e-06	33.0268
707.277	3113.28	3.14119	23.6737	31.2252		557.103	4132.48	26.1107	1.53337e-07	33.0523
652.978	3233.13	2.33165	23.6717	29.8102		537.523	3949.81	26.5101	3.43158e-08	33.0772
632.723	3107.94	4.78538	22.4046	30.499		566.71	4241.37	25.8248	9.62438e-08	33.0158
566.932	3018.76	5.9802	23.7822	32.2061		517.78	4164.7	26.5351	0.000335424	32.9876
584.388	3218.33	7.21918	21.8213	32.8084		532.467	3936.48	23.5151	6.80472	28.9896
658.461	3230.72	3.65714	23.8234	30.0341		549.531	4103.03	26.4036	0.00131794	32.9866
587.611	3234.19	2.77119	22.5876	29.8955		536.853	4034.39	26.8399	2.25021e-06	33.0115
667.205	3014.43	5.33494	22.9885	32.2241		591.352	3938.93	26.176	2.80409e-07	33.0136
596.499	3063.31	4.34421	24.0218	30.8816		553.816	3987.97	25.7817	2.5033	31.7578
637.893	3064.48	4.09397	24.2501	31.1012		575.256	4285.43	25.1774	1.30863e-07	33.1087
632.662	3037.77	5.40185	19.4874	32.2448		558.477	4077.33	26.2459	1.61456e-06	33.0494
728.547	3088.76	1.65547e-06	25.0084	27.9537		550.434	4013	26.7373	1.00554e-07	32.9894
635.101	2959.72	3.5926e-08	26.3949	29.9986		532.724	4011.05	26.5783	1.27369e-07	33.0255
699.741	3266.17	2.85879	20.0758	30.0911		556.063	3964.81	26.7142	7.09283e-07	32.9989
614.292	3140.1	1.51533e-06	25.6895	29.9923		520.489	4198.14	26.468	2.4042e-07	33.0434
643.04	3085.59	1.99786	24.6413	28.8282		554.735	4087.14	26.4901	2.23888e-08	33.0449
630.652	3154.71	4.78763	22.7808	31.5449		585.068	4195.06	25.5393	6.18551e-08	33.0503
678.829	3281.57	1.34274e-07	20.3362	28.0866		528.294	4086.31	26.2544	1.59457e-07	33.0632
762.887	3222.91	1.50398	19.633	29.5568		566.284	4109.6	26.0483	1.71646e-07	33.0113
721.971	3100.64	2.12465	23.0456	29.2504		579.116	4015.3	26.781	2.52828e-06	32.9469
630.571	3101.63	1.50911	24.0566	28.3615		570.086	4021.74	26.4997	0.0153978	33.0184
613.286	3237.81	1.98712	24.1424	29.2226		551.369	3950.55	26.6951	5.90593e-07	33.0411
577.932	2979.77	6.06953	24.0737	31.8147		574.45	4091.45	25.9431	2.94652e-07	33.0182
596.103	2966.72	1.80974	25.0244	28.6873		587.502	4121.27	25.9676	1.65531e-07	33.0192
698.404	3251.75	4.39914	22.9662	30.9367		516.762	3903.9	27.4411	1.8493e-07	32.9893
653.706	2924.18	2.0617e-05	22.8211	30.4958		539.787	4182.22	25.9889	1.23064e-07	33.0443
699.119	3318.84	9.48717e-07	21.599	27.2676		577.804	4186.28	25.3094	1.81265e-07	33.0982
653.198	3172.58	5.31609	22.5473	32.0754		554.63	4197.91	25.6435	6.37309e-08	33.0962
620.633	3203.45	4.3533	25.4872	30.769		554.473	3910.86	26.7484	2.80618e-08	33.0289
553.479	3234.54	1.00787	24.6323	27.7801		577.424	3955.19	26.8168	0.0453394	32.9408
677.168	2891.66	4.57477e-08	24.8265	29.9933		527.514	3807.22	27.6592	8.26634e-08	32.9788
599.612	3127.75	3.70451	23.5371	30.9586		545.42	4048.39	26.236	3.51747e-08	33.0602
615.426	3047.6	0.969656	26.4228	28.5517		550.353	3844.5	27.184	4.38013e-07	32.9701
591.124	3051.57	4.28716	25.3758	30.2855		515.752	3846.08	27.7733	2.14125e-06	32.9903
693.003	3251.85	0.00242441	23.7074	28.022		553.879	3972.97	26.6453	3.56485e-06	33.0149
724.845	2801.18	2.59911e-05	25.1416	30.0004		535.013	4111.06	26.1813	2.20771e-09	33.0573
678.951	3128.86	6.6926e-07	23.9331	27.5578		541.403	4180.04	26.0365	4.11856e-07	33.0537
666.123	2964.64	0.000208786	23.9382	29.9117		547.809	4091.53	26.088	1.0498e-07	33.0605
631.46	3080.48	4.15538	21.3816	30.7083		535.229	3757.79	27.8189	2.77861e-07	32.9575
713.914	3116.06	1.23352e-07	22.9938	30		566.255	3935.71	26.6859	0.00882034	32.99
571.386	3104	4.46916	22.3246	31.2401		547.524	4085.2	26.7983	8.45043e-05	32.959
673.011	3057.74	2.66753e-06	26.1662	30.1584		522.378	4063.48	26.6233	5.03761e-08	33.0064
724.451	3396.22	6.83001	15.3723	33.4345		535.218	4164.14	26.3272	3.61777e-06	33.0465
693.452	3016.69	3.37408e-05	24.3755	31.5687		570.088	4119.53	25.9218	7.22721e-05	33.0633
629.758	3193.49	6.13091	20.9373	32.1282		558.654	4116.41	25.7036	1.91835e-06	33.0981
711.802	3123.2	3.25643	21.6957	31.1277		542.812	3969.97	27.0533	1.9338e-08	32.9673
583	2930.95	4.43727	25.4969	30.9438		541.913	3872.46	26.383	2.93389	31.4851
700.028	3207.33	2.24389	23.2739	30.1971		582.852	4086.3	26.602	2.00597e-06	32.939
620.415	3345.56	6.52588	20.7793	32.5684		525.315	4111.18	26.0152	9.14171e-08	33.0614
654.126	3202.23	4.02987	23.0193	31.1331		570.737	4238.73	25.9224	3.76486e-07	33.019
670.213	2968.63	1.27874e-05	26.5421	28.0285		599.378	4066.34	26.238	2.95548e-07	32.9817
735.067	3081.1	3.07057	22.3055	29.8725		554.046	3853.91	25.4417	4.0395	30.8734
726.865	3212.61	2.72596e-07	23.2789	27.648		522.894	3911.59	26.9031	4.9757e-07	32.9883
656.416	3133.61	0.495272	23.4266	27.9177		550.71	4193.88	25.7397	9.70606e-05	33.0923
626.167	2995.45	6.03814	22.9883	31.6224		506.658	3971.3	26.894	4.11594e-08	33.0057
598.293	2922.26	3.30687e-07	24.184	30.6538		567.019	4135.5	25.9415	1.84655e-06	33.0546
687.692	3231.92	3.51439e-06	24.0062	28.0488		572.967	4127.71	25.8939	1.80532e-05	33.0393
715.171	3214.88	1.22598e-05	24.6239	30.8191		559.181	4287.93	25.4777	6.77285e-08	33.054
631.226	3100.99	4.36345	21.6135	30.9285		506.737	3779.57	24.4907	6.53554	29.2347
644.992	3056.82	1.54562	26.7424	28.5362		565.568	4017.42	25.9188	4.01951e-09	33.0631
732.716	3400.41	2.47778e-05	20.3424	31.9644		546.224	3802.74	27.4469	4.82524e-08	32.9704
714.917	3038.99	3.97645	18.9826	31.8042		537.26	3977.25	27.0671	7.99516e-08	33.0055
639.484	3116.5	4.18166	24.0901	31.1347		550.219	3985.24	26.6128	1.05402e-06	33.0492
579.953	3082.3	1.492e-07	26.6702	28.0889		542.767	3961.03	26.8809	7.09732e-08	32.9975
665.084	3083.1	3.4669	22.9123	31.0494		540.765	4047.49	26.3391	3.82923e-07	33.0428
644.266	3267.2	4.71788	17.9489	30.8132		546.616	4085.61	26.1169	2.87641e-07	33.0748
683.345	3069.69	1.0537e-07	23.426	29.898		548.643	3848.15	25.1957	4.81376	30.3225
623.874	3060.51	3.22546	24.4407	29.9143		580.324	4087.24	26.6494	8.46685e-07	32.9614
637.768	3301.62	1.65003e-05	24.1725	27.4465		563.495	4197.74	26.1487	4.8545e-06	32.9784
630.626	2914.52	4.43912	23.9458	30.6089		574.712	4201.65	25.4745	2.23029e-07	33.0624
647.731	3056.89	0.0231322	27.0702	27.8387		526.363	4260.35	26.0639	3.95295e-07	33.0289
628.019	3141.6	6.18115	22.7228	32.3077		544.62	4121.67	25.6808	3.67374e-07	33.1052
670.612	3253.2	3.29816	23.6041	30.1989		561.816	4101.51	26.2193	9.62363e-08	33.0281
674.973	3201.02	2.76128e-06	22.1321	29.8958		536.972	4031.68	27.0891	3.32414e-07	32.9609
646.713	3264.55	8.00556e-07	22.2924	27.3694		600.622	4192.79	25.7748	4.26911e-06	33.0106
642.904	3039.13	1.75417e-06	24.4445	27.7293		544.902	3954.89	26.8123	4.74583e-07	33.0013
578.9	3347.62	1.46712e-06	22.5917	26.9116		537.919	4024.58	26.4136	8.12711e-07	33.0379
704.141	3153.51	3.99425	21.0892	31.0671		543.151	4016.93	26.7062	1.18543	32.4022
545.06	3088.12	4.69584	24.8668	30.9244		571.005	3945.09	26.3715	2.72711e-07	33.0165
667.909	3231.94	1.70751e-07	24.3344	27.7576		520.468	3995.63	26.7443	1.49192e-07	33.0436
701.436	3149.36	3.27354e-05	20.1286	31.4835		559.605	3844.28	24.496	5.39983	29.8996
608.004	3295.56	5.75761	21.6736	31.4858		560.153	4014.35	26.2285	5.50501e-08	33.0587
741.455	3207.73	1.30011e-06	22.0336	28.9615		543.06	4034.15	26.9828	0.00919968	32.953
702.652	3230.76	0.00160567	25.5043	27.9091		546.688	3980.87	26.4729	9.49252e-06	33.0099
641.225	2943.84	4.96212	23.1953	31.1005		574.019	4198.92	26.1464	0.00054722	32.9659
619.424	3290.16	5.37073	21.5356	31.7286		537.198	3737.25	27.8681	5.75166e-07	32.9556
578.443	3026.19	0.000502555	24.7771	29.963		528.77	4105.68	26.7137	9.07328e-07	33.0041
629.766	3167.58	5.90002e-09	25.362	29.9985		537.007	3995.02	26.3694	5.85287e-07	33.0244
677.994	3094.34	5.52153e-07	24.5353	30.5983		566.205	3774.71	25.3814	4.87814	30.2979
640.939	3041.07	2.00844e-07	24.1864	29.9996		551.426	4039.09	26.8158	1.85195e-06	32.9497
683.591	3264.1	3.74503	21.3085	30.1822		512.721	4260.75	26.13	6.15843e-07	33.0449
653.055	3086.1	3.92105	25.811	30.2308		603.377	4143.53	25.9383	8.39249e-08	32.9969
627.235	2992.03	6.17342	23.0908	31.9979		531.67	4099.81	26.5169	4.52077e-07	33.0499
694.505	3147	8.42969e-06	23.3261	29.9976		561.082	4028.2	26.3881	1.43967e-07	33.0206
673.962	3024.38	6.39494	20.043	33.3607		562.731	4031.65	26.6595	0.000807764	32.9734
681.178	2959.73	3.77088	22.5415	31.0419		514.21	3933.34	25.7538	3.71651	31.1082
736.499	3003.49	2.18934	19.7906	31.1232		569.353	4130.05	25.998	1.5982e-06	33.0371
695.478	3073.93	0.00453913	25.953	27.8891		543.524	4060.78	26.705	2.01174e-08	32.9757
704.742	3152.97	1.45221e-07	23.3938	31.8553		515.541	4158.17	26.4894	5.2775e-07	33.0345
613.513	3111.3	3.80942	21.8305	29.7793		524.552	3811.2	27.2164	1.04605e-07	33.0029
682.969	3196.74	1.46974e-07	23.0189	29.9997		528.931	3844.26	27.2952	1.55888e-07	32.9763
696.184	3105.01	2.60782e-07	22.5028	29.9038		568.575	3964.11	26.7759	1.53218e-06	32.9777
628.394	3224.41	4.39714	21.6371	30.4152		590.233	4130.47	25.7942	1.30113e-07	33.0066
642.35	3241.86	3.63767	20.3881	30.2565		568.129	3998.53	26.4113	8.42795e-08	32.9875
751.508	3295.69	0.932316	17.4597	32.2151		543.489	4025.14	26.389	2.44927e-06	33.0128
664.984	3028.51	8.65725e-07	22.7741	31.7838		540.163	4071.37	26.1239	0.00224313	33.0765
702.355	3194.23	5.5324	21.4529	32.3073		574.65	3987.3	26.4388	4.17194e-08	32.9898
622.085	3220.26	1.58021	23.4951	28.6952		525.175	3957.19	27.1285	6.89364e-08	32.9918
718.787	3120.53	4.29817e-06	23.289	31.0779		578.165	3902.35	26.6721	1.77137e-08	32.9812
669.47	3091.1	4.85306	23.8463	30.9467		557.685	3891.56	26.574	4.7507e-08	33.0338
690.448	3315.66	6.13006e-07	24.7232	27.8838		556.65	4115.44	25.9608	6.46463e-07	33.0807
680.552	3072.01	7.46031e-07	23.4571	29.9994		550.547	4182.32	26.1711	3.09984e-06	33.0266
584.04	2931.82	1.12126	25.9553	28.537		528.883	4106.86	26.9017	5.82123e-07	32.964
628.317	3103.05	2.13607	23.7047	29.1491		572.457	4020.81	24.0812	5.2525	29.9859
623.142	3089.72	3.30437	25.7569	30.1309		553.613	4024.82	26.0611	7.49601e-07	33.1054
648.154	3264.95	2.8194e-06	23.6827	27.8991		537.917	3882.17	27.3211	1.5341e-06	32.9591
703.812	3104.62	8.74413e-06	24.1753	27.5766		553.608	4009.65	27.1317	2.24862e-06	32.9413
646.526	3046.28	6.2642e-07	24.925	30.8517		572.557	4211.87	26.0009	8.87236e-06	33.0029
546.526	3164.97	0.429777	28.3845	27.9421		530.2	3900.15	27.1168	1.5902	32.1233
637.782	3071.3	1.58225e-06	24.7041	29.9998		505.73	3982.44	26.9212	6.27572e-08	33.0221
599.68	3263.55	3.56721	25.2505	31.6008		562.47	3953.14	26.3022	5.19993e-08	33.0856
682.11	3252.7	8.03182e-06	23.4955	28.9281		572.35	4190.3	25.7686	3.3665e-08	33.0674
632.337	3117.71	3.3976e-05	25.09	27.6879		526.945	3891.37	27.1441	0.000113175	33.0282
651.597	3097.85	1.47538e-06	23.9226	29.9978		530.076	4065.78	26.5706	7.62491e-08	33.0411
640.035	3121.22	6.81404	19.1655	33.1071		534.566	4051.59	26.9491	0.150795	32.9219
682.462	3085.51	3.53	24.376	30.092		573.517	3961.54	26.4608	3.52999e-07	33.0106
666.271	3113.25	4.76415	21.4657	31.459		541.12	4036.7	26.9945	3.51689e-06	32.9793
736.141	2967.46	2.70176	23.6557	30.7863		541.793	3830.33	27.3706	3.46998e-08	32.9768
692.836	3179	1.64265e-06	26.9184	27.893		568.687	4060.86	26.4983	7.03372e-07	32.9842
705.638	3081.71	5.25931e-07	23.9632	29.9983		539.467	4133.83	26.6334	1.38218e-06	32.9862
662.909	3114.07	1.52009e-05	21.8514	30.8847		496.976	4005.86	27.3211	7.23991e-08	32.9907
657.765	3233.66	3.64937	22.9054	30.7322		514.555	3974.79	27.1414	3.79936e-08	32.9853
689.702	3198.48	1.58204e-06	22.2549	30.4113		555.189	4072.35	25.6313	8.11077e-07	33.1265
658.675	2994.45	5.40309	22.582	31.945		539.509	4031.27	26.8532	7.86478e-07	32.9828
657.949	3232.1	2.88811	24.2388	30.1834		561.072	3884.07	27.1446	5.65831e-07	32.9746
738.637	3328.89	8.37559e-05	20.0217	31.3003		522.161	3820.27	27.1098	1.70304	32.1714
643.685	3085.79	3.84683	25.6723	30.4436		589.516	3820.92	27.4256	8.88368e-08	32.9345
576.805	3104.06	5.4073	24.7295	31.311		580.594	4141.53	25.7566	8.81948e-07	33.0486
662.037	3008.96	2.92902e-06	24.42	31.8019		597.893	3989.75	25.7571	2.21082	31.816
694.568	2944.83	3.26238	22.3897	30.7844		576.036	3967.36	26.7662	3.60858e-08	32.9368
652.825	3033.2	5.34751e-08	23.2954	29.9998		535.261	4040.34	26.4999	1.13058e-08	33.0555
637.082	2966.09	2.13919	23.9428	28.9132		610.047	3859.73	25.4075	3.57903	31.0597
658.357	3083.34	5.50403	21.8594	32.6141		562.754	4244.52	25.848	7.96285e-07	33.0377
589.539	3200.1	5.61718	21.116	32.1564		537.352	4073	26.3895	0.0572148	33.0037
617.049	3202.42	0.133373	23.225	30.1144		506.09	4033.86	26.7435	6.04651e-08	33.066
715.643	3071.22	4.05817e-08	23.2827	30		550.426	4035.84	26.6008	1.59226e-07	33.0056
689.211	3298.15	0.454541	20.141	32.8789		551.705	4145.11	26.5845	1.70574e-07	32.9682
604.642	3005.42	5.98408	23.909	31.7083		564.669	3959.06	26.3219	5.94889e-07	33.0219
657.493	3058.71	0.957022	26.2341	28.2525		547.655	3839.15	27.3543	4.4216e-07	32.9345
591.406	3028.86	0.132402	28.1352	28.4688		551.67	4034.15	26.5928	1.03026e-06	32.9877
633.866	3105.66	3.67961	21.8683	31.4233		547.821	3852.98	25.5446	4.41584	30.5796
647.138	3036.01	9.44269e-08	24.7552	29.9981		545.948	3905.24	27.3035	5.75943e-06	32.9832
658.897	3228.06	1.99803e-08	25.9454	28.0804		524.082	4149.84	26.2902	1.98843e-07	33.0289
701.121	3193.4	3.10174	25.6443	30.3063		543.236	3970.34	26.6736	4.54308e-07	33.0431
640.904	2971.2	0.000436866	25.0551	29.9255		552.511	4127.04	26.2884	8.83346e-08	33.0444
624.45	3197.12	1.42936	19.6852	32.635		510.934	4094.99	26.7036	2.56675e-09	33.049
622.282	2999.97	5.92194e-06	25.1154	31.8232		540.985	3890.48	27.3423	4.69107e-08	33.0012
631.216	3150.35	3.97236	23.6214	31.8744		589.427	4103.51	26.1093	3.5361e-07	33.0066
641.248	3183.44	6.55718	21.5209	33.6365		557.141	4029.9	26.4307	4.98287e-08	33.0357
738.981	3379	2.54692	16.703	31.8356		553.204	4021.68	24.2957	5.0926	30.0764
610.508	3274.73	6.25291e-05	24.2763	27.2371		581.382	3845.89	24.474	5.20473	30.0248
630.623	3128.82	4.23227	23.0689	33.8511		562.017	3980.2	26.5822	2.26853e-07	33.0161
699.784	3189.96	4.44154	21.7531	32.2885		591.621	3932.12	26.5803	7.6084e-07	32.9937
586.17	3096.04	3.78698	23.5923	29.6787		530.1	4182.99	25.9356	2.87828e-07	33.0685
606.418	3075.58	3.76308	22.3173	30.2069		528.089	4151.22	26.3162	8.06919e-07	33.0611
622.23	3033.93	5.82554	21.1626	32.3785		526.897	4042.57	26.132	2.9582e-07	33.0666
599.571	3196.46	7.9875	21.7225	34.0247		558.497	3975.19	26.2335	6.30162e-09	33.0427
559.918	3146.65	4.91073	25.6614	32.2958		552.281	3911.81	26.4152	4.23425e-07	33.0495
700.194	3172.26	1.39577e-06	22.2919	29.8528		556.368	4179.3	26.304	2.63544e-08	33.0257
678.873	3104.92	0.293479	26.0193	28.265		562.534	4100.18	24.3807	4.26565	30.6595
692.655	3259.46	4.05441	21.6137	30.6167		564.932	3903.02	27.1548	9.63625e-10	32.9415
571.06	3192.71	1.23528	26.5178	28.93		574.154	4236.84	25.8067	2.30216e-07	32.995
701.532	3207.03	3.47175	24.5218	31.0767		558.513	4082.42	26.3578	2.53302e-07	33.0071
651.943	3098.49	3.97703	25.7229	31.3059		534.321	3955.31	27.0975	0.00340852	32.9834
599.116	2929.26	4.05346	24.1139	30.8207		562.331	4260.56	25.3123	1.65864	32.1806
658.383	3119.82	4.17032e-08	21.6551	31.0471		533.448	3933.1	25.4902	3.7633	31.0578
621.792	3044.82	2.14899e-06	25.1417	30.0009		538.742	4018.45	27.2726	5.4941e-06	32.9564
712.979	3163.95	3.83472e-07	22.392	30.0822		530.956	4104.37	26.198	1.10998e-07	33.0932
507.889	2913.68	4.47441	26.1282	30.5458		599.346	3882.96	26.9679	6.79695e-07	32.9188
710.279	3046.66	9.47717e-06	21.6105	30.6242		546.328	3946.43	26.8296	1.95789e-08	32.9992
735.209	3260.95	3.60068	20.0613	30.4201		566.233	4141.39	25.5692	3.85632e-08	33.0816
636.653	3000.5	3.31438e-07	26.3603	29.9735		547.486	3909.6	26.7265	3.31068e-07	33.045
664.097	2978.52	4.55511	22.8414	31.2779		561.939	4036.45	26.5213	5.38113e-07	33.0013
627.998	2976.3	2.06599e-06	23.2961	31.3702		542.456	4121.26	25.6999	8.36414e-08	33.088
603.826	3119.84	3.55595	23.1829	31.3115		537.785	3960.35	26.9695	4.42816e-08	33.0014
594.262	3002.43	5.57236	22.471	33.3179		541.207	3865.83	27.069	1.05562e-08	32.9504
646.857	3258.44	6.00473e-08	23.4173	29.9997		614.773	3982.01	26.487	1.39231e-07	32.9712
628.147	3120.15	1.60149e-06	25.7988	29.956		572.297	3873.83	27.0676	2.3188e-06	32.9547
682.941	3275.76	5.35799	18.8377	31.3098		501.633	4149.76	26.6504	1.54261e-06	33.009
618.131	3228.94	3.76706	24.8392	30.6852		562.075	3966.12	26.7391	1.16923e-07	32.99
722.628	2871.9	1.13037e-07	25.545	29.9957		551.221	3956.38	26.0784	2.55492	31.6544
618.972	3227.18	2.84386	24.9913	29.314		546.251	4046.17	26.5543	1.07283e-07	33.0093
710.448	3056.09	2.68304e-08	23.8905	29.9983		585.49	3961.03	26.0575	1.21588e-07	33.0438
679.859	3205.93	5.98466e-07	23.0654	28.379		527.653	4084.69	26.9644	9.18715e-08	32.9359
693.287	2987.82	0.059685	23.5294	29.6595		568.068	3897.28	26.8688	7.34896e-08	32.9826
740.364	3087.33	7.89647e-08	23.5382	28.1735		551.495	4189.02	26.4789	9.5255e-12	32.9948
651.843	3004.62	2.6459e-08	25.603	29.9997		525.626	4115.87	26.5645	5.37992e-08	33.0505
671.833	3099.16	4.03255	21.2256	31.1675		549.472	4089.69	25.9156	6.93626e-07	33.0742
699.093	3085.62	8.98828e-09	24.3842	28.0242		538.466	3774.76	25.5403	4.8482	30.3091
639.207	3032.74	1.42042e-06	24.918	30		552.837	4103.04	25.8276	3.90951e-07	33.1567
688.562	3235.1	2.41848	22.66	29.5688		530.876	3955.43	27.0113	1.72788e-07	33.0152
654.757	3090.9	1.74176e-06	21.9709	31.1244		521.58	3978.84	26.7551	6.32595e-07	33.0415
600.878	3067.96	4.54159e-07	27.4882	27.5514		542.328	3903.61	27.2363	1.29134e-07	32.9911
644.641	3287.95	3.12954	21.292	32.8292		585.823	4071.6	26.2149	1.0969e-06	32.9898
687.801	3123.9	4.59327	20.1594	30.4185		558.374	3889.67	23.0045	7.50508	28.3934
642.546	3119.63	3.88859	21.5026	30.8806		562.308	4047.84	26.9557	2.73261e-07	32.8993
649.333	3346.51	5.56313e-06	19.903	31.5885		573.93	3902.36	26.9524	7.51134e-07	32.9776
662.25	3020.16	6.32811	23.6022	32.5242		546.982	3928.94	27.1806	2.9772e-07	32.9433
603.401	2937.03	3.34504	25.3522	29.6795		559.999	3842.68	27.2401	1.70605e-05	32.9607
726.647	3214.95	2.44173e-07	22.2456	28.4452		558.025	4022.16	26.2145	4.1579e-07	33.0541
641.089	3286.39	1.41839e-08	21.5732	31.5165		559.49	4036.87	26.6313	2.61527e-07	32.9598
689.369	3100.58	3.24953	22.8658	29.9158		520.526	3930.85	24.0968	6.40769	29.2502
636.841	3092.99	2.44276e-06	22.4393	30.8607		572.024	4088.8	26.6649	5.11299e-08	32.9533
719.869	3206.55	0.494499	22.6975	29.7755		518.939	4164.86	26.6972	2.31683e-07	32.9902
602.381	3151.52	7.84192e-07	26.449	29.9994		527.669	4026.37	26.9766	6.43043e-07	32.9862
574.07	3275.87	5.20441	20.1769	31.2234		568.589	3879.77	26.4143	2.25386e-07	33.034
594.797	3285.56	7.22579	20.7466	33.1002		555.197	4116.09	26.6402	2.42037e-06	32.9924
551.612	3103.43	6.96342	23.5423	33.1617		565.551	3950.92	25.8443	2.73063	31.5144
734.345	2957.66	3.39349	24.4106	30.6679		553.649	3959.95	23.2839	6.56109	29.1197
752.746	3012.2	1.09961e-07	20.8469	29.8393		548.048	4239.07	26.0455	3.22849e-07	33.0022
636.892	3003.37	2.496e-07	23.0477	30		577.433	4035.49	26.1711	3.411e-07	33.0298
686.418	3050.57	1.58559e-07	25.0838	27.617		564.18	4106.53	26.084	1.34668e-07	33.0179
593.827	3239.83	4.0293	23.5543	30.5833		553.17	4177.07	26.351	2.84942e-06	32.998
643.334	3091.42	3.76994	24.6588	30.2629		544.211	4040.39	26.6006	1.5164e-06	33.0122
724.864	3039.86	1.20943e-06	24.4208	29.9958		541.022	4260.13	25.81	2.01542e-06	33.0684
701.16	3336.08	1.47137e-05	21.9178	31.6624		537.73	4191.62	25.3327	1.39568e-08	33.1727
646.839	2915.34	1.38035e-06	25.0469	29.9861		542.503	3891.75	27.1508	1.61116e-07	33.0069
628.568	2938.15	2.18919	27.187	29.5636		540.535	4030.68	26.6176	9.58916e-07	33.0308
661.485	3000.72	3.39026e-07	26.0805	29.9922		552.989	4031.49	26.0988	5.70444e-05	33.087
674.893	3005.21	2.87137e-07	23.8796	29.9995		572.747	4036.81	26.6765	3.25475e-07	32.9502
727.801	3191.06	3.12863e-06	25.1342	27.7932		527.461	4329.08	25.6782	0.000783608	33.0764
584.529	3101.56	4.96339	24.9364	31.7513		537.25	3779.16	27.715	4.15744e-07	32.9625
692.454	3136.3	1.39927e-06	23.2522	27.4885		521.854	3885.24	27.7789	2.98908e-08	32.9324
639.096	2944.5	6.16181	21.547	32.9821		514.74	3959.38	27.1253	6.70359e-08	32.9839
660.936	3035.2	6.20683	20.4605	32.0934		584.133	4052.4	25.7589	1.66092	32.1911
631.748	2986.7	2.68525e-08	24.7256	30		598.576	4011.33	26.7932	1.83781e-07	32.9291
599.677	3208.25	5.63191	19.3494	32.1156		552.221	4044.95	26.3941	1.46356e-07	33.0088
741.631	3103	3.27856	23.0842	31.1625		554.031	4108.97	26.1648	1.00834e-08	33.0604
657.978	3041.47	0.00164268	24.4444	30.0855		544.117	4145.81	26.2446	6.49494e-08	33.0533
640.879	2919.82	4.31422	24.6581	30.6433		557.595	4155.81	26.2325	0.00292819	32.9927
646.538	2860.11	5.17415	24.0524	31.7961		560.746	4057.69	26.1536	4.60454e-08	33.0254
674.51	3142.12	7.43747e-07	23.2555	29.8926		554.944	4125.72	26.1334	5.65833e-08	33.0358
592.715	3169.09	3.51905	25.5642	30.3382		569.243	3996.06	26.5294	1.77056e-06	33.0066
653.682	3142.89	5.57839	19.8069	31.1238		555.159	4060.63	25.8883	1.66884e-07	33.0861
694.506	3362.56	4.8856	16.8776	32.1348		532.002	4032.8	26.4819	1.11729e-07	33.0677
629.53	3229.97	3.70128	23.4111	30.54		520.885	4101.28	26.6167	6.47772e-07	33.0052
651.474	3000.42	0.396132	25.8464	29.2553		602.467	4127.68	26.0216	9.15679e-09	32.9892
638.961	3268.21	4.41138	20.5456	31.3758		531.157	4105.28	26.3621	4.49856e-07	33.0626
731.406	3341.23	6.68539	17.011	33.0439		572.098	3959.13	26.7886	9.5698e-07	32.9979
647.651	3206.89	5.58641e-06	25.2698	27.5169		573.595	3934.15	25.3147	3.53266	31.071
708.373	3007.98	5.59537	21.4079	31.697		570.528	4180.3	25.8773	9.09934e-08	33.0137
760.651	3090.37	9.32231e-07	23.7422	30.6425		566.556	4110.88	26.0166	2.1903e-07	33.0384
678.879	3274.73	4.58084e-07	23.125	27.9586		570.016	3910.67	26.5327	4.54369e-07	33.0553
670.646	3308.84	0.291859	23.9126	27.7379		543.186	4064.51	25.8927	0.00151739	33.1063
615.264	3225.03	3.53375	21.6459	30.0449		518.876	4017.12	26.636	9.89317e-08	33.0166
666.216	3212.51	4.99431	20.7714	32.6444		539.55	4271.46	26.0386	6.29816e-07	33.0529
658.406	3176.56	5.18016	24.7356	32.562		527.516	3924.36	27.235	5.25296e-06	32.9835
587.785	3129.92	4.51874	22.914	32.0664		588.068	4068.32	26.0527	8.94661e-07	33.0051
590.154	3234.75	3.64994	21.6986	29.9863		511.842	4038.95	26.8005	6.93929e-09	33.0131
631.525	3075.2	3.71644	24.4556	30.6624		523.431	4039.78	26.622	3.38421e-07	33.0195
631.542	3230.68	4.97213e-07	24.6646	27.6409		571.596	3975.55	26.1539	1.52872	32.1986
708.445	3208.06	3.76309e-06	22.8799	28.7007		527.837	4108.94	26.8491	1.00575e-06	32.9646
592.495	3221.61	3.84663	25.5796	30.6305		542.183	4110.3	26.177	1.46748e-07	33.0658
632.548	2960.87	5.64074	24.0824	31.5721		552.047	4083.12	26.7775	2.01506e-06	32.9657
656.05	3081.56	2.38501e-06	25.6519	30.0008		527.086	4165.12	26.6424	3.14591e-07	32.9729
667.717	2832.68	4.18626	21.8624	30.7533		543.319	3870.82	26.9552	2.14908e-08	33.0063
646.144	3247.51	2.53593	21.3423	29.7013		578.222	3901.25	27.0804	3.6724e-05	32.9435
662.271	3021.88	1.937	27.3107	29.0617		525.316	4012.82	26.5552	1.39703	32.2866
686.272	3102.03	2.13344	19.689	29.6341		615.444	3974.78	26.3823	1.09749e-07	32.978
681.731	3216.29	1.05503e-07	22.9191	27.8034		564.825	4308.13	26.0778	2.44541e-07	32.9604
578.214	3051.79	1.84065	26.4464	28.4562		568.189	4032.42	26.5334	4.64776e-07	33.0085
579.186	3085.36	1.95827	25.304	28.7933		521.417	4153.12	26.3093	1.28521e-07	33.0659
696.762	3030.67	2.87271e-07	22.2671	29.907		567.139	3904.72	26.7431	1.53869e-08	33.0043
652.17	3061.74	2.93609e-06	23.8291	30.003		540.427	3976.38	26.2679	0.00131933	33.0955
687.808	2940.81	3.74889	23.6813	30.1879		551.226	3869.63	27.5588	5.30949e-07	32.9555
657.187	2936.9	1.31431e-06	23.3954	29.994		523.909	4009.11	27.1586	5.56576e-07	32.9538
587.071	3183.11	1.79738e-06	25.6202	29.9995		589.245	3957.98	26.1463	3.75113e-07	33.0516
572.219	3194.54	4.06305	26.0463	30.2865		615.288	3898.43	26.9177	5.66521e-08	32.9243
696.999	3146.69	7.02672e-09	22.9784	31.7811		530.108	3773.66	25.4904	4.9661	30.2377
684.687	3083.18	1.20943e-07	19.6216	29.9946		572.698	4213.94	25.6434	5.66738e-07	33.0414
710.936	2933.94	1.95497e-06	25.2437	29.9988		552.235	3999.75	25.9926	9.83655e-07	33.0885
666.267	3189.29	6.26571	20.4054	32.311		548.122	3965.6	26.5466	2.30818e-08	32.9995
692.725	3263.08	2.972e-07	23.5465	27.4741		518.054	3954.15	27.322	5.5193e-08	32.9657
722.84	3307.21	0.620814	22.8295	28.3152		555.894	3873.55	27.1038	1.63375e-08	32.9836
668.139	3122.1	9.91736e-05	19.7301	31.1913		566.744	4146.73	26.031	0.0122983	33.0299
614.855	2912.01	4.54535	25.0666	31.0452		546.328	4170.34	26.4142	0.00734151	33.0023
694.733	3070.92	6.90999e-07	24.1739	29.9996		521.411	3866.6	27.3935	4.79131e-08	33.0076
680.489	3202.07	5.17434	20.8774	32.5942		502.985	4113.07	26.4655	2.82041e-07	33.0545
622.635	3086.02	4.24798	22.2004	30.841		561.477	3973.13	26.8148	2.45339e-06	33.0149
647.377	3238.02	4.64745e-07	24.7439	27.8436		563.364	3986.43	26.7646	4.78037e-07	33.0029
609.832	3263.66	0.000140509	21.4862	30.653		540.344	3839.37	27.3651	2.47864e-07	32.9636
669.053	3010.11	1.09486e-06	24.9378	31.9664		563.757	4021.89	26.4067	9.83788e-07	33.0118
688.591	3359.08	6.24865	19.3969	32.5332		535.34	3933.45	27.2168	2.07032e-08	32.9348
649.872	3087.13	3.4676	22.1535	29.7384		538.348	4133.09	26.3265	1.42119e-08	33.0095
703.074	3139.13	4.5844	22.4025	31.033		561.515	4105.76	26.1345	9.21488e-08	33.0326
691.769	3108.57	2.36946	21.938	29.4188		533.922	4188.22	25.9629	1.61561e-07	33.0991
734.275	3242.02	1.7717e-07	22.4503	28.518		628.077	4135.72	24.935	3.20161e-07	33.0554
685.106	3119.75	5.32464	18.4177	32.5895		526.741	3957.02	26.7593	2.18172e-07	33.0193
712.831	3145.12	9.01075e-08	22.7989	30.0001		575.589	3964.68	26.6857	1.35058e-07	33.0126
619.826	3192.05	2.82719	23.2634	29.4629		580.442	4347.47	25.3581	4.98666e-07	33.031
637.95	3078.86	4.4658	23.4364	31.0895		542.889	4048.68	26.2609	1.14008e-07	33.0825
695.189	3112.62	3.5816e-06	22.9664	29.5865		574.791	4036.09	26.8024	7.89439e-07	32.9609
640.187	3213.64	1.6912	25.8986	29.2263		531.629	4080.92	26.5669	3.83163e-07	33.0001
661.037	3018.86	7.77419e-08	24.8644	29.9992		552.506	4088.36	26.3717	9.91456e-07	32.9945
660.605	3204.18	5.45522	22.1806	32.6867		563.764	3908.87	26.6475	1.24548e-07	32.9951
624.77	3149.64	4.41762e-07	23.3797	31.6291		519.804	3998.32	26.9452	2.7271e-07	33.0275
624.65	3020.62	3.62858	20.0979	31.5851		611.308	4003.79	25.9988	3.14982e-07	33.003
721.365	3196.17	8.04355e-06	22.68	31.975		542.4	4022.11	24.233	5.17816	30.0588
676.382	3049.05	3.01481e-07	22.7939	29.9987		575.468	3965.52	26.7245	4.66975e-07	32.9828
580.735	3120.13	8.27272e-07	26.997	27.7416		553.505	3908.86	27.104	1.34383e-07	32.9631
610.262	3220.49	4.96575	21.4618	32.3706		550.47	4015.32	26.6482	1.08349e-07	32.999
691.728	3167.55	1.20584e-06	24.0929	27.5162		537.781	4156.46	26.4736	4.0746e-07	33.0129
675.154	3231.06	1.14943e-06	23.219	29.9317		555.997	3955.12	26.0096	2.70599	31.6268
661.678	3114.29	4.97557	18.5364	31.2911		551.317	3868.47	27.4631	4.10717e-07	32.9545
680.234	2794.21	3.13638	24.6441	30.6255		538.81	4195.17	26.3273	5.70033e-09	32.9888
623.757	3103.73	4.56828	23.3947	30.711		564.58	4249.09	25.7589	4.49663e-07	33.0602
558.017	3086.91	2.34724e-05	26.2762	27.6636		532.751	4069.48	26.8527	1.31361e-07	32.9703
581.553	3227.31	3.97166	21.7145	31.2094		542.807	4126.87	25.9302	5.83867e-08	33.0861
638.405	3200.64	1.61331e-06	25.2912	30.8566		572.834	4108.57	25.3585	7.83341e-08	33.1287
738.017	3097.24	0.480716	22.3654	32.3238		527.823	4065.82	26.4757	1.3114e-07	33.0743
659.657	2886.85	2.8586	20.7457	31.7686		555.6	3844.27	24.865	5.22193	30.0548
652.129	3247.49	3.45525	22.7193	30.8477		519.456	4226	25.5064	5.09999e-07	33.1652
783.074	3164	2.10767	19.4108	32.5315		523.806	3977.17	27.0384	3.06563e-08	33.0205
680.39	3176.78	6.28097	17.4663	33.1661		527.769	4073.17	26.5817	0.0124911	33.0158
545.415	3053.96	0.000586164	27.1067	27.626		559.106	3965.69	26.4272	1.30695e-07	33.0474
677.83	3040.11	1.73697e-06	25.5791	30.0002		577.077	3852.64	25.5374	4.25205	30.5966
705.321	3199.2	3.0641	22.9964	30.5628		556.549	3929	26.7676	1.45576e-07	33.0299
642.777	3029.16	2.08758	22.903	31.7527		504.693	4200.16	26.4074	2.13109e-06	33.0044
678.717	2996.18	1.34969e-07	26.6905	30.0028		548.598	4356.93	25.3861	1.58786e-08	33.0943
568.024	3036.25	1.57462	26.1435	28.6907		537.553	4170.03	25.8892	3.63527e-08	33.0721
677.618	3133.52	4.03613e-07	23.806	29.9981		531.023	4018.08	27.1657	1.70868e-07	32.9605
615.326	3216.17	3.16848	26.2295	30.274		568.611	4168.69	25.9838	9.76887e-08	33.0081
656.969	3173.9	1.01323e-05	23.5473	27.3775		533.352	3986.02	27.2608	7.25779e-07	32.9364
702.24	3057.03	5.80452e-07	23.1722	29.9998		575.577	3941.72	26.6496	2.25227e-07	32.974
595.068	3232.25	6.52512	23.1049	33.1589		554.096	4056.47	26.4552	5.85389e-07	33.0052
679.068	3209.67	0.0110699	21.6045	31.7276		596.531	4264.53	24.8839	3.391e-08	33.0529
604.225	2879.29	2.95553e-07	22.7305	29.9997		553.728	3994.17	26.2158	2.00161	31.9511
617.745	3282.28	5.70114	21.4091	31.2745		523.514	3982.35	25.995	2.6592	31.6848
656.501	3141.64	2.3612	26.0903	29.2492		563.868	3952.38	26.7166	1.54304e-06	32.9972
670.17	3232.76	6.15782e-07	24.0708	27.8454		524.46	3931.2	26.6522	6.31453e-08	33.0778
595.451	3096.34	4.67396	23.0085	30.3991		527.445	4061.16	26.0121	1.88594e-07	33.1181
658.589	3240.19	8.66156e-07	23.4976	27.2357		556.434	3771.16	25.2115	5.11681	30.0568
725.185	3263.36	1.06697e-05	25.0209	27.8443		565.761	4108.47	26.2541	9.04563e-07	33.0073
613.512	2960.59	5.16159	25.8553	31.3542		529.691	3846.81	27.1994	1.89311e-08	32.9746
619.318	3094.26	4.3376	23.3713	30.7735		535.213	4047.37	27.2379	1.95023e-05	32.9397
644.276	3261.01	4.17986	20.467	30.0353		548.675	3964.24	26.371	6.05603e-07	33.017
659.535	3227.87	1.1298e-06	23.1878	30.4377		529.153	4021.93	24.2528	5.28314	30.0425
696.804	3067.19	4.97222e-07	22.3988	29.9251		600.045	3959.98	26.2112	3.45713e-06	32.9691
642.541	3076.05	7.65418e-07	24.6317	30.6438		542.011	4207.11	25.863	7.783e-08	33.0645
623.019	3262.1	0.804645	25.9193	28.4551		511.731	4021.1	26.4826	3.06585e-07	33.071
577.807	3085.19	3.44658e-07	21.7772	29.9552		574.212	4211	25.9067	4.81652e-08	33.0134
654.572	3186.82	0.000461509	25.6632	27.5803		514.012	3922.39	26.7655	7.25673e-07	33.0737
604.892	2959.42	3.03343	23.7407	30.8538		521.811	4046.36	26.8726	2.28827e-07	33.0109
641.863	3155.88	1.95068e-06	22.7888	31.7743		579.017	4039.15	25.7088	4.48254e-09	33.0606
562.136	3013.31	6.62568	23.171	32.5463		542.735	4234.12	25.397	1.06793e-08	33.1289
727.01	3028.35	3.22797e-08	23.2135	28.2878		534.93	3866.94	27.4172	7.40636e-07	32.9633
710.591	3193.17	0.903722	20.4349	32.6138		578.775	4034.26	26.8393	7.16406e-06	32.9419
606.863	3209.92	0.614048	26.606	28.3321		512.5	4049.89	27.095	1.6562e-07	33.0093
709.493	3027.3	5.93517e-07	22.1132	29.9402		543.003	4012.83	26.3123	1.50452	32.2476
660.455	3164.12	4.43941e-07	23.8772	27.6232		578.743	4238.02	24.8576	3.04743e-08	33.1817
604.285	3105.39	1.14219e-07	24.7807	27.7333		535.734	3845.93	25.2293	4.94177	30.2281
707.507	3176.01	7.92516e-07	25.996	27.8204		557.902	4261.78	25.9333	4.61387e-08	33.0439
718.911	3049.78	2.28454	25.176	30.2154		540.692	4008.3	27.2131	2.16501e-06	32.9625
624.497	3133.88	0.00359704	24.549	29.813		533.258	4021.56	26.9731	2.77261e-08	32.9914
709.379	3110.7	1.78502	22.5447	30.7691		531.395	4035.98	26.153	6.6333e-07	33.0675
620.067	3044.88	1.47765e-07	25.5814	29.9949		524.926	4091.98	26.4038	1.68712e-06	33.0489
598.723	3136.94	0.000215388	23.1776	27.1439		504.719	3800.24	27.5975	1.06703e-07	33.0131
706.361	3056.11	4.38609	24.9615	31.1401		536.174	4036.36	26.7406	5.57376e-07	32.9933
611.643	3203.36	0.00243726	24.749	27.3871		573.91	3980.53	26.5603	1.01038e-07	33.0058
634.805	3080.98	3.27523	25.0345	29.8116		573.762	4135.08	25.3982	7.74548e-08	33.1218
588.267	2997.55	4.70253e-06	26.2169	27.6323		534.096	3913.31	27.4226	3.17424e-07	32.9482
606.531	3012.78	3.16322e-08	22.3501	29.9956		596.594	4034.7	26.2043	0.000113751	33.0116
673.538	3243.69	0.0971282	24.6185	28.1208		528.339	4056.91	26.1301	5.87266e-07	33.0757
682.999	3062.14	1.13263e-05	24.7468	28.0185		561.552	4108.1	26.1308	5.79266e-07	33.0268
745.543	3148.91	1.7219e-08	22.1687	29.852		594.769	3937.24	26.6605	7.05631e-08	32.9441
643.808	3142.67	5.61015	24.056	31.9834		589.325	4064.66	25.4357	8.24955e-07	33.1099
713.769	3187.09	1.36536e-06	21.849	29.8653		555.426	4030.38	26.4151	3.23669e-07	33.0343
691.563	3070.22	0.00930658	22.7562	30.1254		585.79	3931.61	26.7854	1.43995e-06	32.9539
523.199	3188.89	0.955155	27.2853	28.3896		561.759	3968.24	26.7772	3.2115e-08	32.9496
712.867	3040.02	3.1669e-07	19.9485	29.9758		571.52	4116.83	26.4911	1.38542e-06	32.9819
614.862	3056.01	1.15442	27.044	28.4135		523.916	4055.93	26.4474	8.29132e-08	33.0481
613.069	3090.51	4.10576	23.3108	31.0039		570.345	3947.14	26.7828	5.76077e-07	32.9715
566.505	3250.6	5.34295	22.5212	31.0532		605.044	4017.72	26.0139	6.23648e-07	33.0132
696.795	2874.16	1.57682e-07	25.5972	30.0041		561.293	4022.58	26.4665	2.86861e-07	32.9868
714.045	3260.22	2.18485	20.3595	29.3517		564.231	3777.18	24.7023	5.91428	29.5583
684.465	3270.66	2.5705e-05	24.5085	27.5751		540.208	3962.16	27.0715	4.45795e-07	32.946
609.11	3004.89	8.73975e-07	26.386	27.9587		551.363	3962.15	26.8907	5.55677e-07	32.9869
645.1	3118.66	1.2297e-06	26.2388	27.7158		533.057	4117.63	26.3959	1.15382e-06	33.0316
743.623	3067.44	1.32889e-05	24.0936	30.3532		584.607	3973.4	26.6187	4.83832e-06	32.9852
677.533	3172.83	0.956484	25.8436	28.6259		588.805	4038.63	26.4154	2.15477e-07	32.9696
569.049	3260.43	2.56143	22.873	28.8779		535.073	4175.73	26.3835	3.18136e-07	32.9932
696.318	3235.84	9.90031e-06	20.6938	30.6408		520.378	4038.41	26.4978	5.03631e-07	33.0538
673.424	2907.3	8.18493e-08	23.3572	29.9989		568.554	4105.52	26.3291	1.18522e-06	32.9711
701.029	3156.37	4.91659	23.1333	31.7435		533.617	4018.78	26.6989	8.40081e-07	33.0433
657.116	2958.86	3.72675e-05	23.1981	31.269		543.955	4132.3	26.0072	1.33196e-08	33.0571
634.237	3150.51	5.07885	19.6676	31.2597		570.327	4061.72	26.8879	3.86956e-07	32.9261
651.032	3093.76	4.61566	22.0188	30.7977		546.298	4095.11	26.6535	6.2331e-07	32.9695
714.856	2931.74	1.75951e-06	23.9688	31.0113		532.655	3884.01	27.3005	1.43998e-07	33.0119
633.972	3048.08	5.83526	20.6887	32.5089		602.238	3869.19	26.654	3.73754e-08	32.9558
748.249	3149.14	2.39633	20.4031	32.7075		551.726	3973.32	26.8598	2.35935e-07	32.9946
670.595	3231.04	4.10786	20.3688	31.0837		535.706	4081.43	26.8667	2.39442e-06	32.972
710.83	3235.64	0.436353	23.9818	28.0503		577.768	4047.01	26.2315	1.37761e-07	33.0108
653.777	2914.05	0.000498975	24.574	29.958		562.501	4028.83	26.5021	5.29884e-07	33.0135
664.651	3222.25	9.11587e-07	24.222	27.696		560.738	4005	27.1355	1.51183e-07	32.9198
678.721	3127.47	1.15472e-07	23.2745	29.9964		575.292	4116.76	25.8571	1.14937e-07	33.0756
560.301	2914.14	3.4629	26.1001	30.5263		579.292	3845.59	24.682	5.13894	30.0868
599.921	3214.78	2.71819e-06	25.452	30.8307		540.431	4018.57	26.7687	1.08879e-06	33.0176
553.321	3305.36	2.20312e-06	25.74	27.3395		557.166	3867.43	27.3103	2.93661e-07	32.9386
669.432	3298.51	2.43305e-06	24.0317	27.3413		576.399	4116.79	25.8478	1.36123e-07	33.0605
631.772	2900.39	5.98918	22.0896	32.6994		572.968	4253.1	25.3412	6.17948e-07	33.0817
712.88	3137.97	3.77895	22.2982	31.223		557.454	3800.92	27.4373	2.50348e-07	32.9537
641.203	2976.77	0.675841	24.8471	28.9419		560.961	3954.51	26.8947	1.50697e-06	33.0056
714.237	3187.53	3.0486	25.0272	30.0342		522.957	3960.2	23.383	6.59341	29.1
667.736	2974.14	2.91805e-08	25.4997	29.9995		522.69	4097.83	26.8407	4.35456e-07	32.9935
670.438	2845.6	4.16714	22.3077	31.8871		539.297	3964.25	27.3719	3.74843e-08	32.9584
680.653	3211.56	2.2243e-05	21.5675	31.7348		534.015	4064.41	26.6047	2.83823e-07	33.0329
724.336	2967.27	6.17546e-08	24.1603	29.9998		541.641	4097.51	26.1576	1.02313e-05	33.0709
566.747	3118.22	7.68175	23.2955	33.4536		527.685	4089.26	27.0549	9.96114e-07	32.991
642.075	2919.6	2.30305	25.921	29.6383		598.938	3957.01	26.7438	0.0255995	32.9153
669.204	3082.01	3.45692	23.7001	30.7812		553.061	4017.79	26.4503	1.92131e-07	33.0162
704.787	2994	5.85502	20.3345	31.8242		588.708	4102.26	26.333	1.87698e-06	32.9672
657.01	3109.95	4.41584e-07	24.9577	27.9145		560.301	3873.43	26.7848	2.07468e-08	33.0325
639.415	3076.64	4.22467	24.2553	30.5875		584.029	4062.89	26.2071	0.0150458	32.9758
571.427	3004.55	6.41498	23.4645	32.423		556.107	4046.3	26.3334	5.68846e-07	33.0092
658.057	3272.11	3.81751e-07	21.4179	31.0143		534.619	4006.08	26.8548	0.498462	32.7696
564.824	3252.56	2.06314e-06	24.5998	27.41		537.094	4117.1	26.6361	5.15704e-06	32.9705
601.494	3280.5	1.72601	25.9409	28.4711		537.285	4268.05	25.3767	2.05696e-05	33.1357
658.116	3080.01	6.05498	21.4473	32.824		585.569	3948.36	26.4911	1.3806e-07	32.9532
614.806	3070.17	3.5316	23.8079	30.2636		583.408	4025.39	26.1968	9.23349e-07	32.9705
589.56	3117.25	2.23676	26.5503	29.3383		545.886	4041.99	26.5409	3.16055e-07	33.0183
623.896	3222.55	1.86658e-06	24.1416	30.001		534.136	4018.25	26.6412	6.33277e-07	33.059
631.129	3072.84	1.57514e-08	24.4395	27.8136		521.926	4105.28	26.3883	9.61393e-07	33.023
659.273	3333.53	7.00584e-06	22.9251	31.7127		545.311	4034.84	26.3181	1.96031e-07	33.0436
644.881	2995.81	5.71809	22.8727	31.8805		558.923	4145.69	26.3774	7.28433e-07	32.9951
639.07	3058.32	4.2814	22.2173	32.2908		598.313	4054.85	26.3104	6.67209e-07	32.9715
650.236	3110.73	5.67559	21.6958	33.132		553.245	3980.59	26.7154	1.83984e-07	33.01
636.291	3181.25	2.06589e-07	26.7422	27.746		532.601	3975.22	27.1332	0.0229481	32.9739
721.085	3038.3	5.68839e-05	23.0073	29.9965		536.664	4041.59	26.1937	9.83213e-08	33.0575
609.445	2847.56	3.64075e-07	26.2712	29.9999		542.845	4055.59	26.1331	2.27248e-08	33.036
553.908	3079.05	2.05027	25.6812	28.9134		539.208	4175.08	26.2535	3.17049e-08	32.9952
659.046	3016.12	3.30372e-08	22.3473	29.9987		586.465	3808.08	27.2835	8.34484e-07	32.9459
741.11	3211.27	1.5514e-07	23.9101	27.6225		562.835	3819.79	26.9697	3.94907e-08	32.9938
693.023	3179.8	8.08362e-07	22.5527	29.898		530.839	4115.39	26.1408	3.61222e-08	33.0823
581.797	3243.68	1.94211	23.8225	28.4784		549.698	4100.1	24.5917	4.21824	30.6987
715.292	3181.29	1.30913e-07	24.7946	29.9978		564.591	3921.75	26.1567	0.251608	32.9602
668.724	3137.61	2.22808	23.259	29.4985		524.735	4074.35	26.4937	3.19758e-07	33.0249
734.383	3173.93	3.38832e-07	21.1081	29.9241		532.634	3877.56	26.5335	2.65885	31.6042
718.809	3149.07	4.87637	20.8699	31.3355		577.392	4177.22	26.2881	2.12656e-06	32.9613
658.906	2978.79	4.68453	21.6312	30.8064		599.086	4125.52	25.8793	7.30766e-08	33.0163
698.187	3163.05	2.81219e-07	23.7287	30		535.061	3950.97	26.7859	6.19655e-05	33.0187
703.539	2978.05	1.85055	21.0405	31.1787		535.719	3996.74	23.581	6.20119	29.4333
715.193	3221.72	4.29367	21.5936	30.8376		501.142	3997.14	26.9012	0.00570508	33.0224
624.821	2946.83	0.496749	26.5701	27.8462		572.431	4029.54	26.2093	2.21951e-07	33.0501
589.511	2946.69	3.39557	25.4172	30.0736		530.808	4245.35	25.3785	2.73792e-07	33.1355
635.241	2865.31	5.70641	24.4869	32.6288		499.181	4202.23	26.2729	8.75664e-08	33.0823
707.387	3067.55	2.47471	21.3692	30.2707		502.58	3999.21	27.1619	1.22313e-07	32.9888
714.189	2796.54	1.31173e-06	24.31	30.6937		550.493	3974.93	26.3447	2.3315e-07	33.0626
668.81	3132.12	5.39013	24.3082	31.5234		512.187	3893.15	27.4951	2.24021e-06	32.9437
631.147	3452.18	4.11081	17.9018	32.6425		540.065	4081.66	26.693	2.5379e-08	33.0007
621.4	3180.8	5.55796e-05	26.5184	27.8372		563.508	3914.85	26.6474	2.47873e-08	32.9505
641.841	3270.42	0.883858	23.7275	27.869		525.921	4034.16	26.9107	5.67464e-07	33.015
584.545	3182.61	2.91323	25.4729	29.5907		533.684	4111.6	26.8366	1.68363e-06	32.9817
653.914	3236.84	4.71554	23.1	31.1061		559.616	4101.23	26.4304	4.14102e-06	33.0029
660.266	3039.1	1.11903e-08	22.2174	29.999		594.969	4022.7	25.8717	3.60976e-08	33.0588
719.266	3266.54	5.6803e-07	23.5231	27.552		544.764	3985.99	26.1106	2.36358	31.789
710.612	2940.62	1.03574e-06	23.4845	29.9977		522.017	3899.82	27.4924	4.65982e-07	32.9921
660.819	3099.56	4.69444e-05	24.4566	27.9659		541.602	4162.82	25.8152	1.82856e-07	33.084
629.981	3167.21	3.35133e-06	27.0976	30.0167		543.49	4130.89	25.6721	9.82264e-08	33.0926
691.636	3004.63	6.58004e-07	23.5669	30.0001		553.374	3976.95	26.3087	1.22867e-07	33.0449
694.104	3244.73	2.30656	23.4451	29.6515		536.036	4015.68	26.741	2.01219e-07	33.007
676.604	3093.29	4.15334	25.3388	30.929		575.725	4227.87	25.0664	8.6692e-08	33.0986
596.979	3060.13	4.27926	24.465	30.8675		546.25	3960.52	26.9143	3.09473e-08	33.0081
675.358	3161.81	6.62888e-08	22.2519	27.643		537.564	4026.87	26.5549	1.85198e-07	33.0285
612.004	3215.59	2.65828e-06	25.1118	28.1963		521.778	3996.69	26.2797	2.07854	31.9806
636.612	3127.98	3.53403	21.1389	31.0905		522.105	3822.7	27.4087	6.97117e-08	32.987
676.598	3121.26	3.59221	24.3088	31.0843		546.018	4147.04	26.571	1.79115e-08	32.9842
684.837	3378.18	5.75089	18.0019	33.2102		566.16	4336.05	25.6674	2.18982e-06	33.0043
699.574	2952.7	4.40796	23.5267	31.1364		518.096	4194.8	26.0826	8.2916e-08	33.0804
672.086	3354.31	1.69211e-06	23.1228	27.8105		535.087	3960.25	26.7315	4.08327e-07	33.0553
609.099	2971.81	7.89878	21.2868	33.5089		569.961	3910.7	27.0768	1.16988	32.3216
717.642	3138.17	3.68627e-06	24.4958	28.0708		556.271	4017.92	26.5809	3.352e-07	33.0063
677.893	3152.76	3.28845e-05	23.716	31.0018		566.226	3937.16	25.42	3.42886	31.1534
655.785	3103.31	1.19083e-05	25.581	27.5807		516.187	4030.35	26.27	1.70789e-10	33.0987
657.286	3034.03	3.02094	24.8228	29.5575		576.587	4074.03	25.8681	1.91146e-07	33.0522
609.125	3156.52	6.0818	19.6678	31.7353		565.608	3957.92	23.4606	6.44927	29.1774
667.851	3033.3	4.49975	21.8119	32.1744		502.962	4203.07	26.1406	1.64946e-08	33.1155
734.922	3160.97	2.07064e-07	22.5649	27.6632		528.022	4040.12	27.0571	7.6083e-06	32.9892
710.707	3102.41	3.21684	21.55	29.6757		560.247	4071.74	26.113	1.44206e-05	33.0466
628.656	3112.22	2.98548e-05	24.8087	30.9586		561.416	4049.77	26.0721	6.11464e-08	33.0579
690.828	3080.29	9.64257e-06	23.0102	29.9991		552.925	3973.64	27.092	1.14555e-07	32.9648
672.808	3109.92	3.49	23.776	30.1233		546.671	3991.92	26.3475	2.20867e-07	33.0724
673.912	3047.59	1.60898e-06	25.7714	30.2755		544.146	4040	25.9341	1.24443e-07	33.1243
663.48	3051.97	2.16695	24.2858	29.5608		546.506	4103.1	26.5329	5.84331e-07	33.0136
647.208	2952.69	3.19991e-06	26.6807	27.9331		561.759	4149.78	25.5563	1.31482e-07	33.0978
660.401	3053.47	5.30526	24.4122	32.645		534.258	3943.47	25.6646	3.24135	31.3102
717.457	3090.08	1.96979	21.2667	30.4838		538.707	4028.39	26.4531	4.7155e-07	32.9828
694.969	3044.57	1.69013e-07	21.1984	29.9265		556.319	3969.48	26.6325	2.51976e-06	33.011
646.467	3287.53	2.13968e-06	23.6307	27.5708		578.764	4143.25	25.5378	8.19686e-08	33.0637
709.246	3151.41	2.21918e-07	21.703	29.9228		541.399	4068.38	26.7958	3.30729e-07	32.9878
714.095	3031.95	3.77335	19.7559	33.0215		573.71	4029.39	26.3242	5.95397e-08	33.0097
705.272	3097.07	2.00717e-06	23.5052	27.8294		530.267	4190.56	26.2168	6.62258e-07	33.035
670.67	3106.92	0.517419	26.7012	28.0903		576.115	3874.53	26.6083	4.54981e-08	32.9815
734.829	2988.72	3.89469	21.239	30.746		573.256	4194.76	25.6367	1.56383e-07	33.0682
688.52	3111.85	1.73931	18.9611	30.6417		565.084	3853.35	27.3235	8.1536e-08	32.9604
616.645	3148.58	2.02161e-05	22.6572	31.4403		563.449	4060.09	25.9259	1.50095e-07	33.0855
706.434	2961.47	1.61842	23.5545	29.1449		581.188	4126.74	25.954	4.63036e-07	32.9991
701.383	2807.05	1.40682e-06	23.665	30.8803		524.385	3976.67	27.151	0.0022123	32.9847
576.549	3105.02	4.3253	23.054	30.4255		545.593	4024.25	26.0664	3.1209e-07	33.0668
633.246	3237.28	1.8764e-06	24.225	27.8684		559.417	4110.44	26.4454	4.28177e-08	32.9472
656.337	3156.76	8.64892e-07	22.0759	27.366		511.534	4022.77	24.4605	5.17811	30.1299
692.29	3125.05	1.01082e-06	24.193	27.6329		554.051	4107.83	26.4955	1.09346e-06	32.9906
671.408	3074.81	1.69303e-06	25.7528	29.9976		556.512	4052.18	26.1176	1.48587e-07	33.0857
638.827	3196.01	5.23141	23.7968	32.6485		565.904	4241.02	25.7949	4.89095e-07	33.0281
673.581	3144.23	0.542686	21.5414	27.9508		524.991	3875.49	23.846	7.008	28.74
579.295	3082.66	2.78798	25.3271	29.712		574.341	3939.39	26.7583	5.11673e-07	32.9811
608.918	3062.13	1.6971e-06	25.5932	30.3986		563.281	4041.84	26.1024	0.00158486	33.0359
659.045	3293.39	4.83401	23.1772	31.7264		565.056	3979.48	26.357	1.28756e-07	33.0704
590.401	3139.48	1.97347e-06	25.8412	28.0103		558.926	4134.11	25.8638	1.51215e-07	33.0733
660.269	3000.66	2.07783e-07	25.2879	29.9984		556.821	4098.02	26.6172	1.53482e-05	33.0216
575.617	3108.99	4.15661	22.6662	30.6188		518.234	4150.15	26.5905	0.0475473	32.9746
808.077	2995.49	2.77261	20.5329	31.4958		555.352	3926.07	25.2157	4.04053	30.8482
703.494	3156.54	5.83862e-07	23.619	31.3756		581.145	3848.17	26.8672	1.11021e-06	32.9957
641.291	2922.11	0.000151929	23.3716	30.856		557.293	4185.22	26.0771	1.98125e-07	32.9955
715.502	3138.03	1.61574e-06	22.3521	31.5336		557.943	4200.67	25.8922	1.36171	32.3056
669.045	3292.22	4.77926	21.6444	32.051		567.494	4095.58	25.9696	1.25022e-07	33.0726
780.655	3028.42	4.724	19.3517	33.0864		573.997	4124.93	26.1431	1.70551e-07	33.0042
761.446	3409.93	1.42779e-05	16.5131	32.2767		535.848	4262.66	26.0418	2.02736e-07	33.0371
646.38	2940.05	4.18518	24.6782	31.239		526.929	3857.75	25.786	3.76719	31.0231
751.551	3205.07	8.00525e-06	23.4228	29.548		503.128	3881.9	27.6796	1.30844e-07	32.9836
636.775	3067.86	6.95647	21.6617	32.8386		537.548	4176.52	26.2657	3.73762e-07	33.0044
626.894	3090.97	1.42792	22.0369	28.5742		542.704	4048.83	25.9219	6.11354e-08	33.0608
674.579	3102.81	4.00814	23.0118	31.3817		561.09	3987.14	26.0952	2.63658e-07	33.0814
705.813	3136.07	3.81406e-07	24.2598	29.9997		524.682	3836.24	27.9264	4.82919e-07	32.93
668.694	2989.44	3.0483e-05	22.9953	31.4631		590.6	4238.32	25.8341	5.10487e-08	33.0128
596.379	3123.76	5.71914e-06	26.4812	27.7286		582.541	4100.1	26.1689	4.30474e-07	33.0015
636.712	3265.66	2.52757	21.7466	30.0803		557.019	3999.64	26.753	2.53319e-07	33.0103
649.635	3058.97	1.7783	26.552	29.0905		546.947	4010.99	26.4351	1.91156e-07	33.0378
704.736	3083.63	2.91217	20.2322	32.3454		535.029	3962.56	26.8793	2.57109e-05	33.0179
637.977	3176.56	1.60575e-06	23.3079	28.0338		565.004	4133.36	26.0304	4.98096e-07	33.0571
660.03	3127.36	3.9501	23.8835	31.1515		520.302	4182.1	26.3975	6.38098e-07	33.0492
666.533	3381.06	2.50366e-06	22.2947	32.2903		533.22	4144.68	26.2904	2.71816e-07	33.0419
692.689	3265.65	2.13475e-06	20.7263	28.5493		544.229	4060.72	25.9771	6.13395e-07	33.1147
652.137	3053.91	2.00433e-06	22.5873	30.0117		550.345	4085.24	26.7472	8.15213e-07	32.9432
634.908	3240.3	2.11547	22.408	30.5053		574.057	4051.29	26.0949	2.70664e-08	33.0771
664.424	2971.64	4.43767	22.7245	30.739		560.558	4133.21	25.9406	2.41968e-06	33.0432
652.121	3088.66	1.78308	25.594	29.1038		566.684	4038.81	26.7125	2.53061e-06	32.9659
655.134	3228.9	1.29176e-07	22.1896	27.4775		552.111	4122.82	26.3852	5.02058e-06	33.0038
694.186	3081.29	4.58575	20.8952	30.759		522.448	3842.76	27.7597	3.51933e-05	32.9275
653.162	3208.52	8.19314e-08	23.7316	28.2868		537.789	4035.19	26.3193	2.44269e-07	33.0384
613.431	3128.18	0.00611124	26.6181	27.8096		550.841	3954.97	23.8231	6.24132	29.3452
664.082	3267.47	4.17481e-08	23.8335	27.2722		562.862	4049.41	26.5955	0.000325262	32.9866
602.745	3137.48	2.87626e-07	21.3582	30.8749		563.172	4073.88	25.9176	4.43801e-08	33.0731
666.763	3114.05	3.03444	24.9087	29.8053		562.017	4140.17	25.8335	3.85378e-07	33.0896
627.752	3126.79	5.42188	21.4453	32.0895		552.269	4009.3	26.4535	7.76275e-07	33.0332
670.582	3205.59	5.44789e-06	21.9108	27.23		573.662	4111.74	26.206	7.20205e-08	33.005
675.354	3205.39	1.62961	19.4947	32.6115		560.858	3889.15	26.8105	1.01822e-05	33.0015
694.891	3083.08	1.75433e-06	24.0949	30.6373		581.735	4119.98	25.4424	3.19871e-07	33.0838
685.574	3278.67	4.70397e-07	22.6793	27.7925		576.368	4193.88	25.4785	1.07756e-06	33.0457
626.967	3020.32	2.85089	24.9735	29.9044		575.311	4004.02	26.6164	1.21201e-07	33.013
702.969	2805.27	3.46781	23.9894	30.5589		558.809	3816.53	26.9729	1.02497e-07	33.017
609.91	3124.16	2.66411	24.2873	29.1253		533.043	4032.91	26.9187	5.49484e-07	33.0122
636.141	2972.53	1.56903e-07	25.0803	29.9999		544.264	3876.21	27.0954	3.76181e-07	33.011
613.274	3021.44	5.49897	23.313	31.8171		567.798	3960.62	26.5295	5.09991e-07	33.021
640.515	2952.07	6.23026	24.8135	32.069		537.504	3995.73	24.0855	5.66432	29.792
667.008	3116.3	4.39658	22.4199	30.3573		527.039	3904.1	26.9765	5.56262e-08	33.0228
567.894	3002.68	5.88825	21.5382	31.8802		527.651	4094.86	26.1703	1.49838e-06	33.0625
603.412	3258.88	1.01328e-07	25.7487	27.5365		565.308	4084.41	26.1151	4.88447e-06	33.0541
692.504	2917.31	1.70453e-07	25.0978	30.0012		529.354	4176.4	26.3829	1.66834e-07	33.0087
668.079	3028.57	2.11444	26.0913	29.8817		566.512	3962.58	25.3633	3.44002	31.2139
595.947	3206.7	5.8629	21.1745	32.5279		527.518	3822.08	27.6456	6.93115e-08	32.9656
693.932	3253.4	7.27817	17.7971	33.6917		554.334	3903.5	26.5849	2.70155e-07	33.0762
620.711	3211.84	0.0361393	26.0133	27.6537		517.548	3896.77	27.4471	1.12065e-06	32.9812
656.169	2757.45	9.71014e-08	27.3322	29.7917		565.669	4100.65	26.2545	1.47638e-07	33.0178
623.617	3111.93	4.25225	24.8809	31.473		567.325	3881.89	27.1495	0.0260587	32.9642
614.991	3012.25	2.45841e-07	24.2724	30.0004		536.249	3895.53	27.4722	4.47923e-06	32.9521
746.469	3175.86	3.95077	17.565	32.7772		535.108	4090.04	26.2801	8.64579e-08	33.0523
608.75	3108.11	1.03834	24.1463	27.8623		565.557	3867.7	26.7214	6.97008e-08	33.014
703.178	3051.12	5.70573	21.546	32.4416		564.174	3999.92	26.7808	0.497283	32.6908
729.054	3030.67	3.37483e-08	22.2626	30		520.857	4305.31	26.2543	5.58785e-07	33.0176
632.441	3149.78	4.60407e-06	23.108	31.7624		595.234	4263.12	25.3208	0.00763677	33.0429
704.131	3192.88	3.22677e-09	22.9439	30		540.942	3935.89	23.6155	6.66004	29.0046
618.509	3195.53	6.82125	22.0486	32.6545		577.37	3895.67	26.4196	5.15891e-07	33.0557
718.334	3307.53	2.33255	21.5846	31.7576		575.842	4057.89	26.3152	6.32592e-07	33.0309
611.949	3095.47	5.20356e-06	26.0625	28.2689		558.836	4135.54	26.0193	1.94879e-07	33.0322
637.444	3129.06	2.6094e-07	23.8033	27.6425		603.965	4203.24	25.3743	2.47647e-08	33.0691
637.522	3079.49	3.75862	23.79	30.1053		556.427	3975.34	26.2597	2.8419e-08	33.068
690.953	3139.96	1.95205e-07	24.1488	29.9998		545.689	4146.95	26.1828	4.53155e-07	33.0391
725.631	3282.79	1.88274e-07	22.3865	27.7305		557.532	3991.84	26.1538	2.16437	31.9083
650.392	3115.2	2.01821	21.0297	30.7813		567.465	3973.14	26.7334	1.97142e-07	33.0052
657.027	3015.12	1.82444e-05	28.1769	28.1084		567.437	4201.61	25.5355	0.00130841	33.0853
734.173	3111.22	8.66628e-07	22.6434	27.4639		567.965	4161.54	26.1009	0.000716703	32.9921
677.325	3313.52	5.26055e-06	22.0513	27.1647		571.696	4106.28	26.238	1.34907e-06	32.9961
616.166	3047.74	3.79766	24.8575	30.9056		559.911	4089.67	26.6883	3.84449e-06	32.9659
613.805	3194.09	1.46943	26.0666	29.0744		580.262	3909.63	26.6119	5.5324e-07	32.9988
618.898	3036.62	5.9826	23.3586	32.7233		580.226	3966.66	26.7897	2.97799e-08	32.9574
643.237	2891.99	1.8316e-07	27.8902	29.9999		539.357	4016.45	26.6198	2.67185e-07	33.0212
674.521	3113.9	3.24008	22.9591	29.7977		560.631	3954.63	26.9892	1.44487e-06	32.9725
680.154	3520.93	0.00204811	17.3387	32.5918		551.015	4007.62	27.1242	1.00667e-06	32.9246
689.126	2962.84	1.83611	21.8613	30.8194		503.563	3972.24	27.4475	1.4993e-07	32.9927
666.838	2952.11	2.95097	25.2321	30.0487		544.085	4246.19	25.9624	0.0135206	33.0535
685.999	3198.72	7.42256e-07	24.1657	29.8142		575.349	3888.87	27.2419	1.49287e-06	32.9539
670.852	3214.22	3.38046e-07	23.8839	27.4902		577.021	4198.18	25.5948	1.37582e-07	33.0699
656.034	3259.88	5.58443	20.5952	31.7786		531.501	3902.93	26.9682	1.62844e-07	33.0237
646.421	3117.97	2.08699e-07	24.1691	30.0012		575.418	4033.79	25.9383	8.31581e-07	33.0588
648.22	3134.59	5.07569	20.5039	31.3142		555.797	3946.28	25.7765	3.03655	31.4088
656.827	3124.8	4.93445	22.1854	31.6452		570.881	3986.58	26.5482	4.80806e-07	32.986
693.674	3252.83	3.74334	20.0561	31.0782		563.291	3982.27	26.7656	2.21298e-08	32.9399
651.856	3115.85	0.256342	21.4687	31.0947		545.83	4070.43	26.3495	0.000119279	33.0267
637.4	2959.68	4.42787	25.8062	31.2135		576.54	4078.84	25.9659	1.31852e-07	33.0706
562.975	2921.84	2.20486	27.7293	29.6817		519.785	4255.11	26.2647	3.57614e-07	33.028
697.505	2981.82	5.22269	21.8211	31.2385		537.674	4040.01	26.9982	1.10082e-06	32.9774
709.132	3132	1.32105	23.2108	31.279		584.76	3912.71	26.3924	5.05404e-07	33.0225
682.417	3140.29	2.42689	20.6244	31.2694		541.699	4119.67	26.4507	3.77022e-09	33.0359
670.196	3091.66	3.3414	23.6191	30.7042		542.871	3766.81	27.5757	2.12837e-07	32.9716
690.852	3227.52	1.36202e-06	23.1275	29.7752		521.77	3944.7	26.6748	2.31844e-08	33.0439
588.274	2974.56	5.95	24.4533	31.8047		530.597	3933.78	27.5685	8.2724e-07	32.9785
590.16	3034.02	2.67408e-07	26.2512	29.9987		601.575	3969.48	25.9122	1.29468e-07	33.038
630.856	3194.91	0.684011	26.4384	28.3391		543.484	4140.23	25.8143	0.001789	33.0591
671.702	2913.62	2.55223	26.4751	29.591		560.81	3923.93	26.6935	8.28801e-08	32.9959
692.256	3285.45	7.80515e-07	23.8159	27.5063		549.683	4154.35	26.4235	3.69022e-07	32.9893
673.443	3136.29	5.37696	22.8592	31.6409		579.145	3970.64	26.7504	9.4082e-07	32.9371
629.928	3280.36	8.49882e-07	24.3424	31.4795		572.441	4192.09	25.8536	9.11866e-08	33.0335
603.607	3200.29	3.10519	23.8794	29.6786		549.974	4047.85	26.5382	1.24206e-06	33.0001
650.084	3100.36	2.40337e-06	23.3431	30.9596		531.637	4197.21	26.3831	1.36692e-06	33.0682
564.588	3069.66	3.521	25.5963	29.7217		537.964	3905.21	27.3376	1.52147e-05	32.9642
725.407	3368.32	3.46224	19.7961	31.9062		531.807	4040.98	26.5833	7.28823e-07	33.0123
630.023	3156.97	4.56805e-06	24.5905	27.7421		568.476	4268.75	25.1325	6.17885e-07	33.1376
636.82	3198.3	1.0295	25.4672	28.0632		578.846	3985.91	26.5778	7.99545e-07	32.9832
631.345	3105.83	3.26972	24.7356	31.2561		517.015	4181.22	26.5981	7.67724e-07	33.0079
672.415	3230.28	2.17565	24.93	29.5055		548.827	4098.37	26.1515	5.35106e-07	33.0795
658.893	3051.95	1.15323e-05	21.2057	31.906		540.059	4204.55	26.217	7.97474e-07	33.0433
715.493	3316.32	8.28019e-07	23.9728	27.6122		578.417	4126.83	25.4151	3.47266e-08	33.108
659.131	3122.36	4.6451	24.0155	31.8798		528.237	3907.34	26.8064	4.77396e-08	33.0113
597.969	3136.04	6.12156	21.8368	31.6939		572.404	4074.64	26.5414	7.2012e-07	32.9437
672.497	3021.94	3.5504e-08	24.7533	29.9962		551.925	3952.95	26.9756	2.05801e-07	32.949
603.228	3082.97	5.47627	20.8704	32.7238		568.469	4126.61	26.0263	7.29613e-09	33.0127
585.357	3254.86	8.81878e-08	26.2166	27.4654		522.042	3807.98	27.3752	0.250644	32.8925
646.429	3140.93	4.7132	22.6474	31.6318		551.571	4107.63	25.785	8.66299e-09	33.076
722.272	3113.97	3.29324	21.04	30.9635		559.177	3825.68	27.887	2.21255e-09	32.852
743.393	2831.38	2.93718	23.2881	31.2911		547.397	3960.63	23.2484	6.60878	29.0795
719.283	2889.73	5.82146	21.2813	32.2964		548.031	4019.52	26.5463	2.63274e-07	33.0361
649.534	3231.42	2.44685e-06	23.8742	27.7485		522.308	3860.34	25.8798	4.02226	30.8378
709.115	3157.62	1.02558e-06	23.6219	29.9974		533.932	4172.86	25.8229	4.9897e-07	33.0769
637.987	2986.47	3.43779	23.0806	31.4068		564.236	3807.59	27.4106	4.77361e-07	32.9366
653.011	3193.73	1.09433e-07	22.4082	31.6472		531.23	4038.01	26.6823	2.38357e-07	33.0173
647.716	3184.92	9.74129e-07	25.8667	27.8656		550.717	4126.99	26.025	7.21864e-07	33.0311
607.425	2984.28	5.32002	23.4476	31.572		545.342	4067.62	26.8715	2.98801e-06	32.9675
714.336	3098.21	0.000336216	21.4649	28.5688		576.723	3770.6	24.8315	5.45076	29.9065
741.96	3012.92	4.69204	20.9085	31.8089		554.803	4110.13	26.055	3.44029e-07	33.0563
643.497	3053.24	2.86322	24.6808	29.342		536.648	4004.45	26.4145	3.73768e-07	33.0954
627.269	3290.73	4.19227e-08	25.2732	27.7162		574.052	3987.56	26.3556	7.56918e-07	33.004
590.056	3152.7	5.30757e-06	26.2299	27.9128		571.239	4338.02	25.6898	6.61639e-05	33.0344
744.694	3244.38	1.0338e-05	20.7347	30.9283		565.549	3919.62	27.1773	1.90348e-07	32.913
676.028	3155.8	5.24686	22.1995	32.2533		589.738	3983.22	26.4899	5.46024e-06	32.9679
655.277	3250.91	6.01032	19.2224	32.6058		579.378	4278.33	25.159	1.45889e-07	33.103
656.729	2944.47	1.98031e-06	23.2318	29.9992		539.458	4107.66	26.2261	5.29986e-07	33.0484
722.644	3066.91	0.0352444	22.5351	28.6946		555.102	3966.95	26.8234	6.59005e-07	32.9704
603.284	3028.53	9.58758e-09	23.896	29.9996		553.676	4037.85	26.703	5.46665e-07	33.0034
632.652	3112.51	5.40421	24.5767	31.3031		549.5	3937.04	23.396	6.63442	29.0202
651.111	3275.04	3.88547e-06	24.6271	27.5505		552.015	3930.91	26.8029	9.03502e-09	32.9714
647.841	3075.96	3.87952	24.2585	30.6929		551.688	4045.01	26.3713	9.90545e-07	33.0093
564.19	3202.33	3.22574	23.8158	32.0433		568.087	3913.13	26.435	8.59165e-08	33.0303
623.786	2968.35	4.66326e-07	27.2721	29.998		543.39	4033.68	26.8849	0.000161613	32.9878
691.988	3102.11	2.22823	21.4967	29.2151		524.544	3971.36	27.2378	1.94289e-07	32.9967
761.842	3265.73	1.04608	21.044	29.6646		547.288	4110.74	26.0732	2.57769e-07	33.0643
592.254	2998.87	4.47022	23.5849	31.6142		548.82	3995.95	26.6149	3.24122e-07	33.0099
663.455	3281.67	1.8595e-06	25.4161	27.7195		551.888	4171.74	25.9627	4.11284e-06	33.0141
684.097	3083.91	2.90424	22.8188	30.9817		559.72	4130.34	25.7945	1.57528e-07	33.063
729.162	3090.86	3.2595e-06	26.815	27.9095		545.652	4035.99	26.6366	8.55782e-08	33.0105
647.497	2921.17	2.321e-06	23.8092	29.4596		541.153	3973.51	27.0104	1.63749e-06	33.0067
646.552	3212.67	5.7418	20.3667	32.2711		530.269	4032.66	26.9391	1.9268e-07	32.9939
595.992	3050.32	2.22073e-06	23.7994	29.9998		581.928	4037.76	26.5905	1.66525e-07	32.9729
641.286	3273.14	0.0218889	25.3432	27.9373		570.413	4019.75	26.446	1.60838e-08	32.9963
664.814	3056.12	2.96818	24.6325	30.3313		540.6	4125.87	26.1609	2.50977e-07	33.0563
718.551	3205.66	1.8733e-07	22.7662	30.3108		555.332	4021.24	26.4421	2.37862e-08	33.0153
587.154	3266.58	4.78967	24.6894	31.643		538.673	3800.79	27.4899	6.26633e-07	32.9823
581.629	3020.5	2.62759e-07	24.3733	29.9982		550.404	3897.12	27.0175	8.01778e-09	33.0059
595.189	3054.2	4.26009	25.0153	30.4026		579.405	4015.9	25.9012	1.16212e-07	33.0627
702.023	3201.46	4.22548	21.0845	30.36		554.607	3981.47	26.5435	3.01244e-07	32.9807
598.284	3113.17	4.87721	25.1685	31.0095		586.902	3958.2	26.7644	2.65193e-07	32.9389
616.116	3031.2	3.45849e-07	25.0832	29.9967		557.877	4043.34	26.568	9.73019e-08	33.0023
693.395	3007.77	5.27331	21.6543	32.1845		549.823	3959.25	26.4311	3.65098e-08	33.0247
687.947	2984.92	3.33862	22.2919	31.6951		577.07	4125.62	25.4336	2.63756e-08	33.0787
642.839	3094.78	3.8705	24.1863	30.295		544.05	4099	26.5925	3.55801e-07	32.9887
629.376	3148.11	0.00136715	25.6659	29.9999		563.224	3973.85	26.6841	7.03128e-08	32.9811
672.867	3121.82	4.99171	21.0167	31.006		547.582	4008.78	26.4684	6.60508e-07	33.0463
660.798	3186.88	2.19775e-06	25.5471	28.0453		561.105	4033.9	26.401	6.00304e-07	33.0346
659.912	2999.03	1.92684e-09	22.8716	30		566.937	3846.63	27.8523	1.4587e-06	32.8557
634.795	2875.56	5.68339	21.3169	31.9473		503.34	4044.68	27.3553	3.4022e-05	32.9912
678.139	2865.92	5.87497	22.1971	31.9481		582.624	4031.82	26.8237	3.54248e-06	32.9433
640.624	3194.9	2.62433e-07	24.4937	27.3037		502.661	3963.91	27.3476	2.14511e-07	33.0136
684.473	3202.76	1.85154e-07	24.0889	27.9908		566.594	4175.87	26.2991	3.69085e-07	33.0089
661.349	3179.05	6.51648e-07	25.3543	29.9787		578.63	4233.07	25.0403	6.05923e-07	33.1064
637.492	3262.43	4.11862	24.0519	30.3563		581.362	4077.39	26.5014	9.8094e-07	32.9613
724	3264.36	7.43463e-08	20.9388	27.8599		540.37	3895.27	27.3943	5.27162e-08	32.9447
612.545	3047.29	1.03655e-07	23.8392	29.8523		586.07	3961.18	26.5991	0.0102104	32.9531
620.365	3122.64	5.3602	21.8721	31.2832		575.46	4110.96	26.1403	1.67346e-06	33.0233
735.208	2947.28	0.000105123	21.2301	31.3069		523.716	4035.13	26.8468	8.12388e-08	33.0104
622.386	2888.89	6.60353	24.0038	32.6403		559.958	4066.31	26.4703	4.76925e-07	33.0344
651.925	3064.54	0.0218907	24.5376	27.8729		556.217	3911.57	26.6594	3.18412e-07	33.0335
597.932	3250.39	3.53939	23.7717	30.8544		554.691	4219.27	26.55	0.000246141	32.9552
706.056	3311.28	0.856539	17.581	32.6554		553.772	3894.97	26.9722	8.91169e-08	33.0265
700.324	3088.92	1.32186	21.6405	30.3251		572.301	4027.68	25.8951	7.9774e-08	33.0717
647.439	3140.45	0.2416	23.2265	28.4616		567.464	4189.44	25.7777	5.27535e-07	33.0694
673.769	2910.57	4.66162e-07	23.5927	29.9999		595.093	4267.96	25.4868	2.82378e-07	33.006
576.174	3247.38	3.46788	24.1255	30.5324		560.131	4073.17	25.9478	1.4175e-06	33.0598
663.785	3171.63	1.09011	25.9855	28.9504		539.59	3862.17	27.1323	0.00148776	32.9719
606.458	2985.36	5.53383	24.4889	32.1698		581.262	3966.76	26.5506	9.70441e-07	32.9807
708.303	3001.23	2.37826e-07	24.0627	29.9999		598.585	3752.3	27.496	1.4039e-07	32.9234
634.149	3108.94	1.71671	26.1115	29.1714		563.063	4157.42	25.9157	4.49448e-06	33.0544
629.753	2916.49	4.3373	23.4506	30.1008		560.481	3903.02	27.1313	1.29473e-06	32.9192
770.945	3243.88	4.77381e-07	23.268	27.8022		574.604	4012.29	26.9479	3.35824e-06	32.9486
707.459	3243.42	3.51221	22.29	30.3239		559.846	4002.17	26.6749	1.1712e-06	33.0051
693.383	3177.6	4.68465e-08	23.2886	28.2298		542.176	4261.45	26.2048	7.40933e-07	33.0423
614.046	3072.94	4.74221	25.1773	31.3219		548.524	4030.15	26.0762	7.00316e-07	33.0557
636.615	2939.61	4.0629	23.5219	30.8695		528.764	4155.49	26.4477	0.0427608	33.0133
665.947	3099.92	0.00608498	21.8013	30.9641		553.785	3806.42	27.4211	1.4783e-07	32.9478
706.79	3070.29	1.92171e-05	22.0438	30.0559		559.123	4391.06	25.7913	3.11347e-07	33.0021
691.119	3239.66	3.53142	20.1119	29.7008		550.18	4031.48	26.5792	0.00287946	33.0094
618.064	3218.65	1.86315	25.0819	29.0959		536.354	4102.59	26.6158	7.41524e-07	33.0248
679.458	3101.31	3.00571e-05	24.9492	27.9189		567.092	3995.73	26.3806	2.53379e-07	33.0026
662.221	3005.51	5.75889	20.3495	31.842		523.16	3990.09	27.2689	3.3519e-07	32.9832
616.147	3202.3	3.88601e-06	23.3951	27.9047		541.458	4122.67	25.7795	1.04341e-07	33.0893
640.813	2936.46	4.17428	24.8686	30.5522		571.337	4047.08	26.297	3.72539e-07	33.0368
699.657	3087.11	1.73972e-05	24.4133	27.5746		532.096	4011.55	26.8122	1.81909e-08	32.9877
639.981	2962.1	2.50541e-07	26.9301	29.9985		596.91	4205.74	25.3657	1.16301e-07	33.0807
563.393	2983.05	5.75201	23.5675	32.1555		572.249	4174.46	26.2634	6.21566e-07	32.9607
659.216	3211.03	1.19812e-06	23.4189	27.8341		519.829	3832.28	23.2782	7.86646	28.1642
620.77	2997.09	5.84373	22.4051	31.5366		521.022	3968.55	27.2823	4.09365e-08	32.9541
715.912	3205.92	1.31103e-07	22.7622	28.1322		546.044	4103.71	26.4241	2.72087e-07	33.0154
585.436	3232.4	2.73536	23.8027	30.2109		529.638	3846.62	27.2436	4.3611e-08	32.9783
582.705	3246.31	2.83224e-06	27.3206	27.9221		575.466	4013.12	26.4231	0.00267803	32.9755
708.879	3232.12	5.66607e-07	21.3832	29.5493		570.307	3969.34	26.3651	7.07109e-08	33.0008
712.57	3071.9	2.6561e-06	23.0488	30.0323		533.841	4345.98	25.6654	1.34424e-07	33.0486
619.07	3088.5	4.33711	20.5921	32.3212		576.223	3962.29	26.9616	1.06538e-06	32.9264
675.146	3287.06	1.08891e-05	24.5167	27.8597		535.034	3754.01	27.8452	4.38486e-07	32.9419
671.345	3117.03	2.58082	24.1888	29.3927		568.515	3907.7	26.6818	1.49916	32.1802
642.975	3267.44	4.84997	22.1167	31.2649		564.174	4019.5	23.7148	5.70322	29.678
607.871	3101.3	7.29273e-07	24.4402	29.9929		580.092	3958.18	26.6274	3.91826e-07	32.9541
664.323	2894.35	4.74123	21.7297	32.2356		557.442	3891.35	27.3046	1.87644e-07	32.9462
678.661	3188.18	4.09986e-07	22.8136	30.0126		523.24	4019.45	26.3197	9.81848e-06	33.0881
715.207	3091.94	0.000595017	22.3536	28.4623		527.673	4033.12	26.8552	6.15232e-07	33.0257
643.918	3251.81	0.00192109	24.2095	27.6372		551.389	4119.47	26.2029	1.13669e-07	33.07
723.322	3012.95	4.75964	22.1749	31.6731		553.919	3937.47	26.9476	5.64066e-07	33.0009
606.523	2889.68	6.67506	24.137	32.5837		531.721	3807.76	27.76	0.00405021	32.9583
637.18	3023.88	6.78843	20.2001	32.2394		566.663	3817.77	27.2274	5.57151e-07	32.9522
682.388	3196.39	2.63744	23.9675	29.5365		551.239	4028.34	27.0888	1.31405e-06	32.9652
642.718	3141.06	1.28357	21.7715	31.3314		565.326	3910.4	26.4583	0.0405168	32.9994
658.621	3184.77	0.00578645	19.5395	32.2976		533.334	3815.55	27.4171	1.89673e-07	33.0217
640.19	3071.05	5.13333e-07	23.721	29.9331		616.544	4013.55	26.2425	8.8074e-07	32.9875
633.068	2944.99	4.50458	24.9543	31.1684		511.045	4083.75	26.5911	2.4323e-07	33.0628
708.695	3262.3	3.87142	20.289	30.7637		546.211	3898.09	27.4469	4.11678e-07	32.9284
609.213	3227.37	1.77032	24.9125	28.3873		532.173	4153.86	26.4775	7.33372e-07	33.0076
677.648	2943.33	1.80237	25.3722	29.9818		561.302	4111.89	26.6669	1.61781e-06	32.9606
558.66	3121.2	5.06961	23.0468	31.415		541.194	3887.24	26.9086	1.58161e-06	33.0296
655.062	3263.07	0.329643	25.0954	28.2021		542.398	3959.78	26.7481	5.7312e-08	33.0498
722.663	3004.2	2.92903e-06	22.1613	31.6151		571.945	4125.49	25.8613	1.38742e-07	33.0584
659.312	2935.63	0.000452902	24.5794	30.6409		519.928	4044.31	26.866	5.93909e-07	33.0159
667.754	3277.08	3.3038e-08	24.7734	27.5227		568.013	3902.32	26.8564	8.95729e-08	32.9912
715.685	2975.77	1.4282e-07	23.3075	30		585.848	3863.6	25.3525	3.52009	31.1065
642.225	3296.14	6.1572	19.5496	33.0553		595.687	4115.09	26.3064	4.36514e-06	32.9596
708.437	3121.9	7.89915e-07	23.2821	27.5781		520.552	3916.64	27.5476	3.57045e-07	32.9372
633.186	3116.21	2.15986e-06	22.4628	31.3252		515.084	4300.98	26.4508	2.62258e-07	32.98
581.025	3119.45	2.46582	26.6299	29.3314		559.196	4041.87	26.8157	3.65716e-06	32.9924
695.7	3228.69	1.29489e-05	20.9483	29.8017		507.852	4088.48	26.3862	5.72046e-08	33.0939
633.901	3072.11	1.76313	23.782	28.7428		543.974	3984.45	26.8034	6.62493e-07	33.001
667.06	3003.85	2.48401e-06	25.7206	29.9992		573.472	3772.9	25.3229	5.00525	30.209
652.491	3005.63	5.18114e-06	25.2479	31.5748		553.714	3848.2	27.0156	7.52134e-08	33.007
691.382	3123.32	5.085e-08	24.6559	30		546.517	4112.72	26.7155	6.90556e-07	32.9495
683.792	3128.72	5.15627	20.9342	31.5634		565.99	4179.59	26.1919	1.40165e-06	32.9895
615.008	3295.22	3.3063e-06	21.5979	31.4572		554.685	4026.17	26.1537	0.00193736	33.0386
609.116	3063.53	3.46428	24.6029	30.0491		525.618	3898.36	27.4076	4.07886e-07	32.975
653.505	2983.73	5.87149	21.0836	31.6899		550.113	3904.76	27.1103	3.65091e-07	32.9118
704.579	3083.03	4.58595	20.8308	30.8519		572.783	4220.1	25.3382	2.32468e-07	33.0792
646.953	2976.91	5.21744	24.0591	31.5089		555.191	4004.42	26.2673	1.74707	32.1273
651.526	3161.02	4.96695	20.9799	31.8093		554.447	3983.11	26.8644	2.78072e-07	32.9777
658.616	3091.77	0.00136114	24.427	27.81		547.696	4108.52	25.8267	2.11464e-08	33.0741
658.095	2886.02	4.91172e-07	25.1603	29.9969		573.272	4060.54	26.5105	2.19084e-07	32.989
682.438	3123.78	4.61673	22.2762	31.4086		548.821	4040.17	26.8525	3.98774e-06	32.9604
658.475	2976.38	1.48475e-06	22.9376	31.0975		578.865	4123.58	26.0055	5.63572e-07	33.0246
651.814	3190.41	2.39817	26.5081	29.4556		529.31	4212.86	25.9337	1.0485e-07	33.0899
628.371	2990.29	0.00016917	26.0092	27.4154		585.234	4199.91	25.3172	1.25656e-08	33.0701
623.034	3104.65	3.27131	20.7614	30.4988		555.813	4142.17	26.1063	6.43472e-07	33.0526
642.553	2984.37	4.99444	23.9497	31.6517		554.436	4035.01	26.3749	0.00035483	33.0166
588.962	3135.7	5.52442	21.3732	31.5063		562.766	3891.57	26.8412	6.63748e-07	32.9909
658.586	3088.48	2.70945e-05	23.2667	30.428		557.55	4033.4	26.3809	4.22495e-07	33.0543
686.726	3111.88	3.61749	21.9202	30.5946		547.56	3906.81	26.9256	0.000299355	33.027
677.604	3015.35	4.21818	21.955	32.076		553.283	4090.81	26.701	3.07579e-07	32.9787
584.769	3112.25	6.49926	23.8227	31.9729		550.3	4195.13	26.2293	2.49878e-09	33.0212
621.153	3011.83	6.10758	23.338	32.1315		571.823	4094.84	26.6965	7.81984e-08	32.9685
731.898	3137.26	2.07434e-06	24.3218	29.0139		580.905	3981.46	25.9982	6.44754e-08	33.0556
678.909	3198.9	5.75489e-08	26.9766	27.8648		569.583	4296.35	25.349	3.85802e-07	33.0939
699.91	3125.61	3.49894	22.4616	31.1307		540.096	3980.31	27.0684	4.34647e-07	32.9555
560.54	2995.61	5.15182	23.7288	31.9784		532.887	3824.8	26.9475	1.70306e-07	33.0463
763.826	3300.28	2.59514	17.0905	31.4372		541.631	3880.6	27.2566	3.65444e-07	32.9781
718.139	2983.95	2.72331e-06	21.3536	31.0411		507.572	3936.72	27.5343	2.22817e-07	32.9669
656.083	3014.95	4.98545	22.3163	32.0037		561.504	4115.11	26.2376	6.02614e-08	33.0629
654.8	3083.7	2.34267e-06	23.0819	29.5074		556.839	4099.5	26.2936	5.70928e-08	33.0178
686.369	3037.24	3.841	20.7085	32.0042		507.35	4178.01	26.693	2.67349e-05	33.0301
666.068	3097.95	1.51798e-08	25.6705	29.9999		548.803	4140.02	26.0382	4.75257e-08	33.0851
669.52	3008.76	1.66694e-07	24.2429	29.9991		569.524	3871.66	26.9182	1.5168e-07	32.9917
670.996	3259.21	1.69626e-05	22.7424	30.7148		534.432	3972.72	26.4645	5.38945e-08	33.0412
730.539	2943.45	2.73667	24.4182	29.9839		550.729	3937.76	27.0769	3.77532e-07	32.9991
581.021	3208.34	8.58411e-09	24.4682	27.3824		533.518	3942.69	26.9822	8.54141e-09	33.0214
692.14	3180.09	4.78133	19.2409	32.1956		518.215	4011.22	26.8966	6.81839e-08	32.9955
647.212	3212.78	8.82312e-08	23.1602	28.6264		556.97	4151.17	26.3225	2.83158e-07	32.9848
612.761	3170.74	4.23761e-07	26.0159	30.1058		589.271	3986.16	26.0993	1.11189e-07	33.0211
698.69	3031.29	1.90094e-06	24.1304	30.0048		572.135	4027.41	25.7022	4.63657e-07	33.1195
667.388	3047.38	6.85065	22.3774	32.7933		567.207	3969.64	26.703	5.25198e-07	33.018
736.379	3331.29	3.35924	17.9368	31.5976		527.303	4210.77	26.2365	1.02733e-08	33.0686
714.255	3014.96	5.88325	21.2865	32.0579		545.732	3770.93	25.199	5.28484	30.0285
702.5	3263.08	1.44099e-08	22.3073	28.0349		556.852	3778.08	24.5176	6.1513	29.4467
638.249	3101.72	5.445	24.4426	31.7846		544.124	4123.05	25.9635	6.85184e-08	33.0943
682.049	3213.67	4.77677e-06	25.5759	27.8099		557.291	3961.49	26.5697	1.64043e-08	33.0027
651.435	3115.54	1.17697	24.3257	28.6568		602.421	3923.27	26.7743	2.10557e-07	32.9268
682.939	3145.92	5.22003	22.1267	31.7443		537.128	4175.31	26.4078	0.00144112	32.9915
579.28	3012.06	2.98496	27.864	29.606		552.916	4191.77	25.7144	5.66987e-07	33.1026
621.19	3190.58	2.54163	24.9951	29.4602		570.248	4262.93	25.8314	5.41659e-07	33.0357
615.003	3262.86	2.25603e-06	24.3571	27.6343		553.039	4159.94	25.2487	2.7479	31.5757
657.387	3218.85	2.57681e-05	22.9194	30.8774		504.935	3896.35	27.5792	6.34489e-07	32.9809
587.771	3197.2	5.35581	22.0569	32.4695		515.841	4095.2	26.8446	1.78288e-06	32.9997
693.591	2849.54	5.01701e-08	23.3429	29.9995		507.213	3818.46	27.6684	0.0113145	32.9881
713.114	3074.93	2.22543	23.111	29.0612		564.684	3840.34	27.215	1.88564e-05	32.9671
728.725	3178.44	5.87557	21.6293	32.3623		595.798	4074.57	25.5436	1.81504e-06	33.0767
604.011	3275.12	4.1844	23.0639	31.0187		556.263	3977.01	26.463	2.20979e-08	33.0078
762.894	3137.1	5.77122e-08	21.6216	29.8093		528.436	4059.03	26.6569	8.8474e-07	33.0229
678.834	2924.99	5.42002	24.2268	33.0218		571.676	4013.41	26.8912	1.0007e-06	32.9604
683.476	3062.8	1.62156e-07	24.6275	29.9986		545.876	3992.12	26.5686	6.99585e-07	33.0093
646.126	3211.61	3.25142e-07	24.2845	30.001		569.469	3951.06	26.644	7.05082e-08	33.0217
583.973	2990.79	1.71312	29.4983	29.246		522.177	3965.2	26.9755	7.26545e-07	33.0345
688.405	2911.77	2.4007	24.1996	29.7021		526.341	3839.57	27.6808	0.000501555	32.9799
691.097	3256.02	0.000204065	22.1849	28.6367		532.924	3971.51	26.7557	1.48679e-07	33.0068
685.713	3133.72	0.000826826	24.8151	27.7065		533.787	4074.56	25.9776	2.45937e-07	33.0833
664.821	3237.12	2.70796e-06	20.7521	30.6912		564.896	3817.39	27.6205	2.9997e-08	32.9246
727.375	3190.59	5.52529e-08	21.2863	28.0396		573.066	4047.22	26.445	1.91158e-06	33.0025
687.527	3177.8	4.70945e-06	21.9279	29.9699		593.344	4093.77	25.7575	3.81422e-08	33.0465
617.79	3093.14	0.764851	25.3939	28.0898		564.249	4010.47	26.3424	7.0055e-05	33.0266
683.719	3084.89	1.55858e-07	21.7552	32.1463		551.999	3988.49	26.7095	4.38807e-06	33.0016
595.033	3349.13	6.51586	21.5314	32.1992		534.302	4265.89	25.6088	1.02235e-07	33.1147
633.481	3049.93	3.19609e-07	22.5699	31.8267		541.936	3986.17	26.5902	2.97601e-08	33.0319
600.002	3227.41	2.36178	25.4078	29.2535		529.566	3977.84	26.4641	1.27231e-07	33.0705
589.881	3085.75	4.56888	22.6445	30.4107		528.263	4043.29	26.8571	2.33926e-07	33.0057
690.088	2981.22	5.50767e-06	25.7256	29.9981		590.546	4203.66	24.8964	2.91799e-06	33.1204
608.738	2838.77	8.19077e-07	21.2545	31.0461		532.892	4109.23	26.4286	4.84631e-07	33.0252
662.773	3046.52	5.36913	22.845	32.6058		606.295	3995.59	26.01	3.14823e-07	33.0271
656.809	2977.36	7.37278e-07	27.7524	30.0016		568.619	4127.98	26.082	3.12993e-05	33.0222
634.514	2972.09	4.27464	23.2755	30.3984		584.488	4041.92	26.1039	2.0507e-07	33.0053
670.596	3205.6	1.16141	25.2222	28.3598		523.876	3961.95	26.4424	0.000148234	33.0497
626.365	3097.21	5.59942	24.6209	31.4397		512.488	3994.79	26.6378	1.00355e-07	33.0442
639.881	3074.16	1.6307	27.0727	28.9946		505.343	3862.61	27.6235	6.53626e-08	32.9916
660.841	3177.23	3.54165e-07	24.4119	32.0824		577.503	4125.09	25.3848	1.80884e-07	33.0826
582.29	2958.57	4.92884	25.707	31.441		565.104	4207.85	25.8844	1.95433e-06	33.0224
655.035	3128.39	5.09151	20.7334	31.16		580.23	3993.68	26.8205	0.000341391	32.9722
667.289	3099	9.79048e-08	23.3456	30.0002		603.252	4052.85	26.0352	9.70601e-07	33.0223
607.097	3112.78	5.41223	21.1126	31.7939		500.964	4022.55	27.1503	5.2695e-07	33.022
662.983	3089.79	1.3817e-06	22.9032	30.0041		534.077	4189.01	25.9636	5.81285e-10	33.0668
664.826	3064.8	2.04198	24.7347	28.9898		549.427	3930.09	26.6705	4.8251e-05	33.011
605.392	3221.56	1.5808e-06	26.414	28.0133		567.341	3989.34	26.1462	2.22396e-07	33.0583
662.171	2843.08	1.52673e-05	23.7522	31.3662		543.609	3840.17	27.6797	2.30711e-08	32.9353
699.135	3240.22	1.1763e-06	21.7124	28.538		500.175	4073.91	27.0663	1.25166e-07	33.0071
669.907	3123.61	0.502509	22.1708	32.2966		558.175	4117.15	26.6022	8.25563e-07	32.9907
656.191	3353.1	4.28528	18.3626	32.931		545.658	4014.1	26.5081	3.67609e-07	32.9928
707.321	3117.3	2.59904	19.7348	32.4386		543.205	4186.92	26.198	2.2186e-07	33.0194
612.247	3143.32	2.21597e-07	25.7442	27.5172		521.434	4172.86	26.2338	1.18146e-07	33.0119
643.09	2788.44	2.17485	26.5594	29.3491		528.205	4172.45	26.6188	3.7155e-07	33.0147
694.874	3230.4	3.79769	18.7885	32.4322		524.198	3907.57	26.949	8.18506e-08	33.0255
654.66	3248.15	3.32704e-07	26.0196	28.4196		545.958	4322.76	25.648	4.67038e-07	33.0378
709.473	3051.05	2.65171e-06	21.4745	29.7566		554.994	4157.45	25.9154	2.21015e-07	33.0772
664.296	3305.28	5.16025e-06	23.8353	27.5063		565.226	4158.08	25.55	0.175239	32.9929
680.896	3179.66	3.59702e-08	23.2038	29.9993		568.839	4221.21	25.5972	1.13444e-06	33.069
697.898	3237.1	4.787	21.0797	32.5611		531.56	4062.39	26.2561	1.89311e-07	33.0544
710.84	3305.78	1.42252e-06	22.071	27.8947		567.03	3930.1	25.0097	3.91179	30.9039
612.264	3116.95	4.79349	21.3014	31.1818		602.532	4143.39	26.0437	4.30855e-07	32.9818
566.672	2919.58	5.44147	25.1395	30.8775		510.359	3895.2	27.5419	7.21235e-08	32.9625
683.192	3073.89	3.55231	24.4752	30.3422		526.833	4115.29	26.4059	2.81354e-07	33.0247
730.235	3052.7	2.89662e-05	20.8664	29.9386		569.485	4106.06	26.4264	0.28513	32.8086
731.501	3001.07	2.70144e-07	24.7289	29.992		540.246	3960.25	26.8899	4.33487e-08	33.0266
670.436	3243.78	4.69672	22.0077	31.1114		546.448	3847.26	24.8893	5.02539	30.188
622.723	3218.45	2.85648	24.4504	29.2771		536.509	4109.23	25.9087	2.58336e-07	33.1159
644.689	2935.6	3.94218	22.5152	30.7287		584.047	4189.41	25.4334	4.74477e-07	33.0364
689.977	2965.63	3.11161	21.4358	30.9294		551.674	3958.82	26.3229	2.77782e-07	33.0875
605.721	3132.15	4.41896	23.16	31.8246		573.604	4023.42	26.3717	1.60998e-06	33.0062
663.588	3089.11	3.2766	23.0159	29.7717		540.511	3954.4	26.405	1.00917e-07	33.0734
601.462	3164.84	6.13624e-05	24.2311	27.5611		531.803	4047.26	26.91	8.75145e-07	32.9709
696.162	3204.19	0.00627699	23.499	27.9292		547.028	4187.66	26.4254	1.55708e-07	33.0057
690.723	3224.72	5.84326	19.1679	32.2895		573.75	4101.52	26.3755	2.82596e-07	32.9748
672.046	3042.22	4.00316e-07	23.7613	29.9881		511.287	3888.82	27.2565	1.11113e-07	32.9688
630.703	3101.79	3.74734	23.8257	29.7533		529.354	3896.84	27.2552	5.77715e-08	33.0153
646.403	3281.42	7.3597e-05	23.4618	27.5645		579.699	3807.77	26.4622	2.17034	31.8576
610.946	3233.92	4.4843	25.6627	30.8516		561.147	4048.49	26.0907	8.71219e-07	33.0172
635.73	3079.7	3.49844	23.7253	30.1681		547.424	4206.03	25.939	3.90066e-06	33.0567
571.919	3084.24	1.35973e-07	25.5995	27.2342		552.837	4009.13	26.9781	0.213801	32.8579
755.064	3157.65	5.9193	19.3612	32.9903		550.82	3866.33	27.2611	1.42969e-07	32.9764
638.337	2908.86	1.55367	25.8893	28.5958		579.743	3949.08	25.8574	2.78195	31.5021
677.866	3324.99	4.82432	20.7454	32.1345		526.161	3778.21	24.5944	6.30958	29.4025
629.564	3084.35	5.44143	23.2836	31.5789		575.48	4023.68	26.3342	3.38318e-07	33.027
714.715	3180.11	0.000476343	23.5513	31.6288		554.776	4100.9	25.5833	0.0046846	33.092
706.351	3233.7	5.89622e-08	22.5877	27.7537		588.992	3890.68	26.2472	2.18396	31.827
744.554	3137.25	4.35571	20.5654	31.4416		575.917	3850.14	25.3389	4.064	30.7686
640.587	3157.41	5.0488	21.1409	31.7713		548.018	3864.94	27.2837	6.55696e-07	32.9684
632.649	2942.04	3.92768	23.5782	31.0197		518.849	4010.47	26.9022	1.80659e-07	33.0219
686.673	3305.8	2.41288	19.6869	32.5365		579.468	3811.57	27.222	2.47835e-08	32.9596
635.459	3012.22	0.00785696	25.4484	29.9928		565.095	3975.74	26.2556	8.79105e-07	33.031
650.584	3089.28	9.51317e-07	24.2204	27.7327		528.867	4079.15	26.987	3.43668e-07	32.9328
753.976	3162.82	1.59748	20.3105	31.5628		531.402	4318.27	25.9389	1.60039e-07	33.0637
655.55	3010.68	9.51784e-07	26.3466	30.0047		518.68	4034	26.8648	1.52854e-07	33.0299
655.682	2959.68	3.76816	25.6587	31.4952		517.05	3845.86	27.4736	0.000493003	33.0022
713.254	3086.67	2.73821e-06	23.2615	30.9355		565.838	4123.83	25.5602	2.85329e-08	33.1148
606.385	3000.49	7.90193	21.608	33.5716		537.398	4127.02	26.2354	9.24244e-07	33.0449
698.494	3266.35	5.80016	20.1272	32.8745		539.555	4180.08	25.7705	4.79414e-06	33.0889
521.118	3147.14	0.000256861	28.1838	27.7963		569.297	4118.72	26.4254	8.63055e-06	32.9843
705.726	3179.67	0.000438541	21.0232	32.4229		503.476	3771.25	25.2126	5.41215	29.9763
647.006	3110.84	4.09535	23.2611	31.0464		555.234	3971.35	26.5884	2.29085e-07	33.0271
625.516	3077.32	4.3293	22.2114	30.932		535.301	4031.84	26.4479	6.68531e-08	33.0637
713.203	3105.12	4.84826	21.5828	31.336		528.15	4007.63	26.7355	1.16119e-07	33.0265
635.963	2940.04	1.37732e-06	22.3289	30.4485		574.049	3938.78	26.5773	2.98112e-07	33.0022
673.019	3115.2	4.16644	20.7495	31.234		554.051	4273.99	25.5239	4.11129e-08	33.1023
617.107	2928.12	9.80935e-07	25.2454	29.9982		541.052	4029.01	27.1016	2.3853e-07	32.9182
641.96	3309.03	4.09036	18.1345	31.7143		574.819	4249.45	25.8557	1.03494e-07	33.0394
590.065	3067.45	4.22295	24.2415	30.2696		562.74	4037.63	26.7738	1.27321e-05	32.9553
594.322	3057.61	4.22887	24.7008	30.8264		541.405	3902.36	27.3352	2.10261e-06	32.983
679.608	3122.14	1.44648e-07	24.3152	29.9283		549.87	3876.98	26.1104	2.8311	31.515
553.29	3248.09	3.69069	24.7886	30.1551		554.617	4042.46	25.9706	1.53234e-06	33.0573
604.014	2984.28	3.97389	21.5858	31.5256		577.886	3810.98	27.2527	6.5254e-07	32.9358
613.638	2931.47	4.78134	24.4769	30.6691		561.176	4051.64	26.4982	4.1971e-07	32.9757
583.532	3053.43	3.91677	23.9065	30.5857		570.463	4103.99	26.3717	9.22919e-07	32.9824
613.767	3218.44	3.36071e-05	26.7179	27.9419		544.079	3847.2	25.1018	4.97427	30.2539
716.597	3057.68	0.000108715	24.477	29.9946		544.108	4063.93	26.9117	1.57049e-06	32.9497
767.453	3220.5	2.61826e-06	20.7089	27.8996		524.655	3934.08	27.2177	8.26158e-07	32.9913
637.896	3244.95	7.20914	22.0445	33.2921		543.168	4189.24	25.948	2.97507e-06	33.0463
688.637	2932.08	4.05828	23.5669	30.4675		525.396	3885.22	27.7492	3.28641e-05	32.9488
679.299	2889.13	2.13095e-08	23.4708	29.9988		534.26	3813.12	27.2244	2.05711e-07	33.0365
668.169	2983.82	5.4874	21.6588	31.2458		548.53	4022.4	26.6276	5.97228e-05	33.0122
726.396	2990.98	2.45901	22.2253	31.3952		551.36	4139.02	24.6032	3.63006	31.0593
716.199	3236.67	8.68672e-05	23.605	30.5028		519.237	3842.13	27.3329	9.28514e-08	32.9829
671.323	3053.21	4.83204e-06	25.8658	31.0285		536.86	3930.81	26.883	3.99102e-07	33.0003
664.051	3086.59	4.62035	22.273	31.3914		539.036	3978.81	26.5289	2.28486e-07	33.0486
649.253	3114.39	5.37673	23.6084	31.732		552.419	4096.55	26.6439	2.27377e-06	32.9798
665.547	3053.64	2.94818	27.2406	29.8167		556.227	3910.23	26.8221	1.0919e-07	33.0384
625.887	3117.27	6.25641	21.6666	33.0313		538.149	3877.98	27.0835	1.44238e-06	33.0094
712.454	2933.86	8.714e-07	25.0806	30.3475		534.234	3958.44	23.4805	6.5602	29.1774
654.126	3153.98	1.36363e-07	24.6524	30.1999		560.371	4011.39	27.078	1.09118e-07	32.9132
652.942	3007.89	2.65324e-07	24.8865	31.8474		560.97	4150.05	26.5112	1.07168e-05	32.8989
615.297	3061.52	5.87835	23.8347	32.6188		518.03	4160.82	26.4141	0.000253006	33.0506
571.002	3060.15	6.06676	24.5652	32.6979		561.759	4023.12	26.0055	1.39612e-07	33.0691
643.901	2989.51	2.494e-06	22.3065	31.3941		507.235	4028.09	27.0895	0.767637	32.6158
629.77	2918.08	1.8329	28.3066	29.4411		548.515	3766.99	27.6031	3.85807e-08	32.963
650.965	2923.14	6.21699	22.7006	32.9262		572.21	4046.97	26.5692	4.00325e-08	33.0037
525.168	3052.48	1.44328	26.86	28.4149		511.753	3852.81	27.8995	9.93062e-07	32.9514
636.158	3053.28	4.54739	24.8626	30.5466		524.658	4014.5	27.0432	6.71356e-08	32.985
691.242	3004.02	3.85206e-07	25.7237	29.9998		534.548	3985.12	26.4769	1.60039e-08	33.0159
704.964	3194.21	2.58096	18.8122	31.5506		569.49	4337.79	25.3638	1.14733e-07	33.1018
694.411	3226.07	0.563896	24.0629	28.2196		564.653	3817.55	27.0904	0.359849	32.7905
672.712	3070.42	3.51294	24.4447	30.9478		516.889	4154.55	26.7585	8.86819e-08	32.9933
652.603	3002.94	5.18516	24.3625	32.0126		577.267	4203.15	25.3606	4.05335e-07	33.0841
719.749	3036.47	4.1335e-07	23.6684	29.9978		529.75	4036.99	26.973	1.95971e-06	32.9435
735.018	3368.16	5.89352	17.2891	32.4684		560.102	3958.52	26.9983	7.90904e-07	32.9793
645.205	3121.39	4.65805	22.2566	31.5357		529.697	3921.32	26.978	0.00943885	33.0455
623.732	3205.9	5.91733	20.677	32.2404		534.753	3998.12	26.7534	3.56614e-07	33.0162
663.122	3073.77	3.33636	21.5773	32.3857		575.872	4014.55	26.2519	0.00691136	33.042
715.709	2974.5	0.899377	24.4581	28.0923		534.823	3891.79	22.9585	7.46774	28.3692
694.712	3124.74	0.14097	22.0419	30.687		548.344	4035.13	26.6483	3.03412e-06	33.032
719.52	3180.07	4.64362	17.5933	31.7919		561.355	3981.45	26.2193	6.64114e-07	33.0064
678.513	3137.55	0.000129373	19.6324	31.1104		592.08	4300.1	25.159	1.86876e-07	33.0704
658.674	3263.57	0.000628143	22.5131	28.3608		532.391	4040.61	26.7715	0.00021663	33.0041
657.376	2956.66	6.31784e-08	27.0057	29.9935		580.931	4136.06	26.3167	0.38258	32.748
604.514	3135.45	1.22164e-06	25.8377	29.9981		496.764	4222.68	25.8556	3.34009e-07	33.105
598.843	3202.36	3.69355	20.9515	30.6982		556.552	4078.51	26.5948	5.51085e-07	32.9755
707.528	2782.72	1.2315e-07	25.1184	29.9427		574.866	4170.62	26.344	4.41736e-07	32.9876
683.071	3111.12	2.35658	23.3807	30.4496		544.125	4015.8	27.0439	7.08051e-07	32.9673
673.761	3138.62	5.15464	18.8701	31.7281		580.069	4114.98	25.8294	2.25522e-07	33.05
679.69	3109.57	5.12949	20.3296	31.3982		578.477	4121.95	25.997	3.68873e-06	33.002
588.939	3094.2	0.00242775	24.8439	27.6931		523.072	4097.82	26.6535	3.0429e-07	33.0221
652.83	3080.47	6.70934	21.5847	32.7181		546.383	4060.27	26.6028	1.95593e-07	32.986
625.834	3146.06	3.51543e-08	23.2839	29.9998		595.377	4197.98	26.0629	2.15256e-07	32.9946
636.125	3246.69	1.41824e-07	23.3534	27.766		522.345	4110.97	26.1381	2.83828e-07	33.0893
677.218	3072.6	7.20531e-07	20.9864	29.7579		532.691	3970.84	26.5559	6.96366e-05	33.0563
741.677	3072.2	2.88607e-05	19.4734	31.8953		513.403	4107.24	27.0251	7.58396e-06	32.9941
671.446	2965.72	5.2047e-07	24.1212	30		564.023	3920.68	27.1479	9.70022e-07	32.9314
592.51	2861.21	6.55008	22.9156	31.9792		576.146	4192.12	25.7394	3.45908e-06	33.0671
667.963	3296.05	2.05263e-07	21.8997	27.3807		566.679	4175.37	25.7602	3.24069e-09	33.0804
598.503	3107.3	4.83625e-07	27.0875	27.864		550.452	4096.47	26.4265	5.57578e-07	33.0091
[truncated: 13,046 more rows]

## Sheet: Fig. S5
Fig. S5b	Fluorescence data for Fig. S5b.
As 160-p 00661 Thorarchaeia					As 168-p 03645 Hermodarchaeia
Temperature (℃)	Fluorescence intensity (a.u.)				Temperature (℃)	Fluorescence intensity (a.u.)
	#1	#2	#3			#1	#2	#3
0	983	971	976		0	484	439	444
10	1269	1187	1037		10	502	490	478
20	1493	1263	1452		20	454	453	491
30	2075	2033	2217		30	484	478	443
40	946	1133	970		40	1476	1477	1462
50	512	470	516		50	453	458	477
60	469	443	455		60	465	469	495
70	478	457	522
As 130-p 02025 Baldrarchaeia					As 085-p 00353 Wukongarchaeia
Temperature (℃)	Fluorescence intensity (a.u.)				Temperature (℃)	Fluorescence intensity (a.u.)
	#1	#2	#3			#1	#2	#3
0	1388	1490	1971		0	1546	1814	1466
10	1600	1943	1262		10	2636	2358	2475
20	2106	1424	1438		20	2541	2593	1963
30	2663	2691	2687		30	2592	2126	1979
40	2950	3189	2336		40	2543	2327	2117
50	3496	3881	3972		50	2571	2465	2519
60	4594	5565	4923		60	3646	3680	3705
70	3685	4047	4500		70	2512	2736	2102
As 140-p 01094 Kariarchaeia					As 133-p 00595 Gerdarchaeia
Temperature (℃)	Fluorescence intensity (a.u.)				Temperature (℃)	Fluorescence intensity (a.u.)
	#1	#2	#3			#1	#2	#3
0	555	938	757		0	1394	1343	1319
10	565	604	785		10	2196	2202	2148
20	571	771	848		20	2985	2834	3418
30	2812	3210	3274		30	3984	3767	4281
40	2474	2859	2285		40	1164	1151	1120
50	1452	2368	1857		50	541	512	551
As 006-p 00633 Odinarchaeia					As 047-p 00898 Helarchaeia
Temperature (℃)	Fluorescence intensity (a.u.)				Temperature (℃)	Fluorescence intensity (a.u.)
	#1	#2	#3			#1	#2	#3
0	2364	2618	2864		0	742	883	866
10	3930	3921	3833		10	1040	1162	990
20	3608	3980	3688		20	1193	1082	819
30	3977	3773	3232		30	926	1186	1168
40	5157	4527	5170		40	889	942	1046
50	7446	7986	8027		50	1038	1272	1315
60	8113	8407	9161		60	2999	3279	3388
70	5663	5245	5778		70	566	587	579
As 178-p 04032 Borrarchaeia					As 001-p 01322 Heimdallarchaeia
Temperature (℃)	Fluorescence intensity (a.u.)				Temperature (℃)	Fluorescence intensity (a.u.)
	#1	#2	#3			#1	#2	#3
0	10395	9566	9747		0	251	222	292
10	11809	11031	11421		10	247	235	286
20	29089	28704	28325		20	261	263	342
30	27687	28051	26780		30	783	756	898
40	30814	31246	30163		40	262	230	429
50	58643	58226	57787		50	258	240	407
60	48414	47496	47509
70	50734	51835	51586
As 031-p 03086 Hodarchaeia					Loki-3 (As 094-p 02163 Lokiarchaeia)
Temperature (℃)	Fluorescence intensity (a.u.)				Temperature (℃)	Fluorescence intensity (a.u.)
	#1	#2	#3			#1	#2	#3
0	484	433	435		0	2039	2237	2729
10	491	531	531		10	3209	3406	3714
20	454	616	696		20	3302	3604	3326
30	488	519	530		30	3233	3206	3575
40	5465	5882	5966		40	4104	4085	4751
50	448	447	476		50	4406	4681	5196
					60	1326	1654	1794
					70	1341	1141	1853
Node 217					Node 215
Temperature (℃)	Fluorescence intensity (a.u.)				Temperature (℃)	Fluorescence intensity (a.u.)
	#1	#2	#3			#1	#2	#3
0	595	425	372		0	7346	7821	7538
10	529	360	371		10	6872	6771	6902
20	433	791	412		20	12849	11399	12359
30	359	385	360		30	18446	19547	17643
40	440	469	379		40	22036	19928	21964
50	1480	1746	1510		50	29745	26514	27606
60	1300	1447	1377		60	38293	38124	38762
70	399	430	831		70	29971	26097	27162
Node 208					Node 204
Temperature (℃)	Fluorescence intensity (a.u.)				Temperature (℃)	Fluorescence intensity (a.u.)
	#1	#2	#3			#1	#2	#3
0	2707	2656	2862		0	247	256	246
10	2288	2709	2355		10	242	252	235
20	2808	2746	2591		20	255	241	242
30	3592	3815	3541		30	855	956	948
40	5777	5533	5881		40	250	302	367
50	3488	3442	3190		50	238	243	249
60	2376	2778	2134		60	237	252	252
70	1567	1463	1766
Node 232					LokiCA
Temperature (℃)	Fluorescence intensity (a.u.)				Temperature (℃)	Fluorescence intensity (a.u.)
	#1	#2	#3			#1	#2	#3
0	1033	986	748		0	600	649	609
10	993	786	965		10	597	556	518
20	1203	1175	1537		20	749	743	685
30	1663	1425	1904		30	499	712	852
40	1753	1639	2004		40	799	739	673
50	1665	1737	2086		50	987	888	992
60	1968	1953	2109		60	916	1083	1036
70	2132	2188	2274		70	1204	1197	1234
Node 216					Node 214
Temperature (℃)	Fluorescence intensity (a.u.)				Temperature (℃)	Fluorescence intensity (a.u.)
	#1	#2	#3			#1	#2	#3
0	558	433	674		0	517	488	493
10	803	928	720		10	518	523	593
20	668	843	787		20	587	633	592
30	810	732	780		30	770	737	747
40	862	765	802		40	1832	1856	1800
50	804	809	902		50	2487	2454	2474
60	1760	1832	1688		60	3494	3389	3473
70	693	912	683		70	2382	2309	2377
					80	1483	1681	1764
Node 218					Node 205
Temperature (℃)	Fluorescence intensity (a.u.)				Temperature (℃)	Fluorescence intensity (a.u.)
	#1	#2	#3			#1	#2	#3
0	709	787	812		0	406	309	279
10	763	795	827		10	310	332	280
20	876	938	852		20	313	350	296
30	835	1002	930		30	1305	1426	1323
40	1093	1382	1128		40	915	905	841
50	2335	2517	2535		50	365	356	344
60	4298	4353	4208		60	307	304	280
70	3277	3319	3422
80	1572	1497	1533
Node 364					LAsCA
Temperature (℃)	Fluorescence intensity (a.u.)				Temperature (℃)	Fluorescence intensity (a.u.)
	#1	#2	#3			#1	#2	#3
0	358	355	304		0	3448	3688	3698
10	406	425	298		10	3956	3858	4043
20	294	381	308		20	3810	3893	4460
30	455	341	284		30	4087	3928	4232
40	338	313	315		40	4597	4621	4799
50	1311	1277	1287		50	4756	5415	5031
60	287	299	451		60	8246	8254	8367
					70	5256	5252	5578
AncEF-1A					IQ-Anc
Temperature (℃)	Fluorescence intensity (a.u.)				Temperature (℃)	Fluorescence intensity (a.u.)
	#1	#2	#3			#1	#2	#3
0	2710	2535	2636		0	243	251	234
10	2620	2048	2485		10	244	328	246
20	3180	2403	3383		20	256	346	236
30	4058	3915	3648		30	259	278	240
40	4677	4379	4468		40	351	228	253
50	7341	7299	7216		50	1597	1004	1420
60	5239	5248	4938		60	359	281	312
70	3256	3588	3495
Homo sapiens					Escherichia coli
Temperature (℃)	Fluorescence intensity (a.u.)				Temperature (℃)	Fluorescence intensity (a.u.)
	#1	#2	#3			#1	#2	#3
0	1199	1259	1441		0	851	891	863
10	1823	1453	1432		10	664	701	747
20	2132	2055	2157		20	666	622	684
30	2864	2344	2594		30	676	827	793
40	2950	3054	2931		40	1630	1667	1201
50	1423	1570	1394		50	958	942	880
60	1264	1281	1344
Saccharomyces cerevisiae					Loki-2 (MK-D1)
Temperature (℃)	Fluorescence intensity (a.u.)				Temperature (℃)	Fluorescence intensity (a.u.)
	#1	#2	#3			#1	#2	#3
0	229	283	247		0	403	496	438
10	314	331	260		10	418	464	483
20	299	467	314		20	987	933	913
30	1376	1752	1675		30	470	433	447
40	971	1291	1382		40	432	456	400
50	245	353	284		50	487	454	441
60	264	472	272		60	494	365	438

## Sheet: Fig. S7
Fig. S7	Predicted OGT and GDP binding data for Fig, S7
Lineges	OGT (°C)	GDP binding temperature (℃)
Escherichia_coli	37	40.2
MK-D1	20	20.5
Saccharomyces_cerevisiae	30	34.6
Homo_sapiens	37	40.1
Lineges	OGT predicted by this study (°C)	OGT predicted by reference 4 (°C)	GDP binding temperature (℃)
As 160-p 00661 Thorarchaeia	34.86	38.715	33.8
As 168-p 03645 Hermodarchaeie	42.45	58.31	40
As 130-p 02025 Baldrarchaeia	84.92	88.18	64
As 085-p 00353 Wukongarchaeia	57.14	67.44	63.2
As 006-p 00633 Odinarchaeia	59.5	58.57	57.2
As 047-p 00898 Helarchaeia	43.2	42.2	61.1
As 178-p 04032 Borrarchaeia	47.38		49.5
Loki-3 (As 094-p 02163 Lokiarchaeia)	40.49	40.775	50.1
As 001-p 01322 Heimdallarchaeia	38.25	46.395	28.6
As 031-p 03086 Hodarchaeia	30.13	36.735	40
As 133-p 00595 Gerdarchaeia	35.14	52.7	32.8
As 140-p 01094 Kariarchaeia	29.35		30.3
Loki-2 (MK-D1)	34.21	41.09	20.5
